# Supplementary material for: Male gender is a predictor of higher mortality in hospitalized adults with COVID-19
Source: PLoS One. 2021 Jul 9;16(7):e0254066. doi: 10.1371/journal.pone.0254066 (PMC8270145; doi:10.1371/journal.pone.0254066)
Supplement: S2 File — (XLSX) [file pone.0254066.s002.xlsx]

## Sheet: CDPRM Report
	Wednesday, June 2, 2021
	Clinical Data Base/Resource Manager v 8.12.0.11 Copyright © 2021 Vizient Inc. Confidentiality and publication restrictions per agreement with Vizient apply to the use of this data.
	1 An * denotes a significant difference between the observed and expected values at the .05 level of significance (** .01 level). No test is performed for cases < 10 for LOS and cost and cases < 25 for mortality.
	2 Focus HCO statistics are followed below by comparison values for the selected HCO Comparison Group. Example: CategoryCases Focus HCO -->xxxxxxxxxxxx HCO Comparison Group --> xxxx
	3 When applicable the number of cases is followed in brackets by the number of LOS outliers.
	4 Expected values are calculated using the 2019 (AMC) base-MS-DRG risk models.
	5 Cost/charges information is not available from all HCO's. Cases reported denotes the number of patient encounters for which observed cost/charges information is available. Cost/charges statistics are based on these patient encounters
	6 The report is ordered by Comorbidity
	7 Cases With 1 or More (Any) Complications denotes unique patient count with at least 1 complication from either AHRQ’s PSI list (excluding PSI 02, 02a-h and 04, 04a-e), AHRQ’s PDI list (excluding PDI 06, 07, and 21), HAC list, THK complication, or any Vizient-defined complication
	Study Population:
	Report: Patient Outcomes By Comorbidity
	Show Total and Subtotal: No
	Report Patient Type: Inpatient
	Risk Adjustment Model: 2019 Risk Model (AMC)
	AHRQ Version: : V2019 (Pediatric) / V2019 (Quality) / V2019 (Safety)
	Report Run Date : 06/02/2021 09:09 PM
	Time Period: Mar 2020 to Nov 2020
	Compare Hospitals: All available Hospitals in the database (AH_ORLANDO 100007,AHS-CHILTON 310017,AHS-HACKETTSTOWN 310115,AHS-MORRISTOWN 310015,AHS-NEWTON 310028,AHS-OVERLOOK 310051,ALABAMA 010033,ALAMEDA 050211,ALAMEDA_HIGHLAND 050320,ALAMEDA_SANLEANDRO 059920,ALBANY 330013,ALTRU 350019,ARKANSAS 040016,ASPIRUS_DIVINE 520041,ASPIRUS_IRONRIVER 231318,ASPIRUS_IRONWOOD 231333,ASPIRUS_KEWEENAW 231319,…
	Standard restrictions:
	LOS Outlier: Include All
	Early Death: Include All
	Bad Data: Exclude All
	Normal Newborn: Include All
	Nonviable Neonate: Exclude All
	Pediatrics Age: Include All
	Medical Tourism: Include All
	Prison Population: Include All
	Hospice: Exclude All
	Rehabilitation: Include All
	Advanced restrictions:
	Any Diagnosis: ICD-10( U071)
	Sex: Female
	Admission Age: Between (18 Year,110 Year)
	Comorbidity	Hospital	Cases	LOS Outliers	Mean LOS (Obs)	LOS StatSig	StDev LOS (Obs)	Mean LOS (Exp)	LOS Index	LOS Variance (Days)	Pct ICU Cases from ICU File	Mean ICU Days from ICU File	Cases With 1 or More (Any) Complications	Deaths (Obs)	Pct Deaths (Obs)	Deaths StatSig	Pct Deaths (Exp)	Mortality Index	Pct Early Deaths	CMI
	alcohol abuse	Comparison	1930	33	9.58808	**	13.2738	8.06889	1.18828	2932.04	23.6788	8.02626	103	175	9.06736		10.0264	0.904352	1.70984	2.33678
	blood loss anemia	Comparison	3802	17	5.86323	**	9.2006	5.00562	1.17133	3260.64	13.1247	8.24649	366	129	3.39295		3.84348	0.882781	0.315623	1.75512
	chronic peptic ulcer disease	Comparison	692	14	13.0491	**	14.7643	9.80278	1.33117	2246.48	27.6012	11.3717	60	98	14.1618	*	17.6533	0.802222	1.7341	2.74538
	chronic pulmonary disease	Comparison	38157	242	8.6674	**	10.0794	8.80632	0.984225	-5300.87	22.224	8.80755	1574	4917	12.8862	**	14.8156	0.869773	1.78997	2.38154
	coagulation deficiency	Comparison	13291	126	10.722	*	12.2565	10.9785	0.976633	-3409.55	30.9081	9.83909	967	2689	20.2317	**	23.976	0.843832	2.90422	2.79273
	congestive heart failure	Comparison	23667	220	10.0459		11.0938	9.96853	1.00776	1831.69	27.9588	8.40774	1508	4925	20.8096	**	24.8223	0.838341	3.41826	2.53636
	deficiency anemias	Comparison	35138	357	10.5645	**	11.9592	9.38579	1.12559	41419	26.8854	9.93416	2315	5299	15.0805	**	16.609	0.907971	1.61648	2.64941
	depression	Comparison	24446	250	9.00143	**	10.8548	8.65977	1.03945	8352.19	21.3082	8.58744	1102	2845	11.6379	**	14.2309	0.81779	1.5299	2.33674
	diabetes w/ccs	Comparison	37520	304	10.3389	**	11.7542	9.73921	1.06157	22498.8	27.5533	9.75169	2175	6020	16.0448	**	17.9217	0.89527	1.90832	2.67176
	diabetes w/o ccs	Comparison	20767	69	7.07782	**	7.67717	7.947	0.890627	-18050.5	18.6161	7.14744	543	2071	9.97255	**	12.7861	0.779952	2.30654	2.18909
	drug abuse	Comparison	2688	45	9.33557	**	14.0284	7.84494	1.19001	4006.79	21.2426	8.50438	123	173	6.43601	*	7.67596	0.838463	0.78125	2.23245
	fluid and electrolyte disorders	Comparison	67436	469	9.29576		10.6502	9.31914	0.997491	-1576.57	25.4612	8.95696	3219	10509	15.5837	**	18.0981	0.861065	2.51794	2.51928
	hiv & aids	Comparison	81	1	13.6173	**	23.2145	6.89901	1.9738	544.18	19.7531	15.125	12	4	4.93827		4.46639	1.10565	0	3.51596
	hypertension (complicated & uncomplicated)	Comparison	96246	610	8.8945	**	10.2441	8.99714	0.988592	-9878.77	22.0726	8.95702	4136	13161	13.6743	**	16.0629	0.851301	2.10398	2.41633
	hypothyroidism	Comparison	27766	185	8.68285		10.0738	8.70582	0.997362	-637.756	21.8	8.56187	1175	3942	14.1972	**	16.4697	0.862018	2.24015	2.35036
	liver disease	Comparison	7178	79	10.1995	**	12.6136	9.0405	1.1282	8319.31	26.1215	10.0837	418	937	13.0538		12.9604	1.0072	1.89468	2.61634
	lymphoma	Comparison	1282	15	10.6646	**	13.1287	8.45473	1.26137	2833.03	20.9048	8.5597	75	231	18.0187		16.2487	1.10893	2.34009	2.33886
	metastatic cancer	Comparison	2125	25	9.37176		10.7978	9.15678	1.02348	456.845	22.1176	6.25319	103	422	19.8588	**	17.1087	1.16074	3.43529	2.33013
	obesity	Comparison	51324	323	9.28649		11.2488	9.36926	0.991166	-4248.15	25.2864	10.3282	2481	5333	10.3909	**	11.502	0.903397	0.980048	2.61616
	other neurological disorders	Comparison	18154	193	9.30616	**	10.5568	8.73267	1.06567	10411	21.2405	7.75934	860	2876	15.8422	**	19.9909	0.792473	2.75972	2.30256
	paralysis	Comparison	5758	66	11.1028	**	12.6559	9.92281	1.11892	6794.48	27.9437	8.33561	395	1046	18.166	**	20.9872	0.865578	2.51824	2.71254
	peripheral vascular disorders	Comparison	5428	57	10.145	**	11.143	9.6146	1.05517	2878.98	26.1975	7.7398	414	1028	18.9388	**	20.5322	0.922396	3.53721	2.53036
	psychoses	Comparison	8358	112	9.69837	**	11.8824	9.11541	1.06395	4872.37	22.637	8.17918	366	978	11.7014	**	14.7322	0.79427	2.02201	2.35898
	pulmonary circulation disorders	Comparison	3300	24	9.4203		10.441	9.7377	0.967405	-1047.41	28.9394	7.76545	189	499	15.1212	**	18.6363	0.811383	2.69697	2.59545
	renal failure	Comparison	29144	258	10.0156		11.1259	10.0779	0.993818	-1815.59	25.9196	8.48239	1825	5777	19.8223	**	21.0655	0.940984	2.77587	2.50528
	rheumatoid arthritis/collagen vascular disease	Comparison	7387	59	9.12779	**	10.3257	8.7092	1.04806	3092.15	23.3654	9.15643	366	961	13.0093	**	14.1503	0.919366	1.58386	2.43125
	solid tumor w/o metastasis	Comparison	2447	15	8.87127	**	9.30835	8.23887	1.07676	1547.5	20.2289	7.94747	129	359	14.671		15.1705	0.967073	2.20678	2.31221
	valvular disease	Comparison	6880	68	10.2042		11.3388	10.0415	1.01621	1119.66	26.3663	8.74256	518	1378	20.0291	**	22.5129	0.889669	2.90698	2.52057
	weight loss	Comparison	12056	239	13.4398	**	14.2477	10.2582	1.31016	38357.7	30.5076	10.7958	1055	2437	20.214	**	22.3425	0.904733	1.60086	2.92506
