# Supplementary material for: Male gender is a predictor of higher mortality in hospitalized adults with COVID-19
Source: PLoS One. 2021 Jul 9;16(7):e0254066. doi: 10.1371/journal.pone.0254066 (PMC8270145; doi:10.1371/journal.pone.0254066)
Supplement: S5 File — (XLSX) [file pone.0254066.s005.xlsx]

## Sheet: CDPRM Report
	Wednesday, June 2, 2021
	Clinical Data Base/Resource Manager v 8.12.0.11 Copyright © 2021 Vizient Inc. Confidentiality and publication restrictions per agreement with Vizient apply to the use of this data.
	1 An * denotes a significant difference between the observed and expected values at the .05 level of significance (** .01 level). No test is performed for cases < 10 for LOS and cost and cases < 25 for mortality.
	2 Focus HCO statistics are followed below by comparison values for the selected HCO Comparison Group. Example: CategoryCases Focus HCO -->xxxxxxxxxxxx HCO Comparison Group --> xxxx
	3 When applicable the number of cases is followed in brackets by the number of LOS outliers.
	4 Expected values are calculated using the 2019 (AMC) base-MS-DRG risk models.
	5 Cost/charges information is not available from all HCO's. Cases reported denotes the number of patient encounters for which observed cost/charges information is available. Cost/charges statistics are based on these patient encounters
	6 The report is ordered by LOS
	7 Cases With 1 or More (Any) Complications denotes unique patient count with at least 1 complication from either AHRQ’s PSI list (excluding PSI 02, 02a-h and 04, 04a-e), AHRQ’s PDI list (excluding PDI 06, 07, and 21), HAC list, THK complication, or any Vizient-defined complication
	Study Population:
	Report: Patient Outcomes By LOS
	Show Total and Subtotal: No
	Report Patient Type: Inpatient
	Risk Adjustment Model: 2019 Risk Model (AMC)
	AHRQ Version: : V2019 (Pediatric) / V2019 (Quality) / V2019 (Safety)
	Report Run Date : 06/02/2021 09:15 PM
	Time Period: Mar 2020 to Nov 2020
	Compare Hospitals: All available Hospitals in the database (AH_ORLANDO 100007,AHS-CHILTON 310017,AHS-HACKETTSTOWN 310115,AHS-MORRISTOWN 310015,AHS-NEWTON 310028,AHS-OVERLOOK 310051,ALABAMA 010033,ALAMEDA 050211,ALAMEDA_HIGHLAND 050320,ALAMEDA_SANLEANDRO 059920,ALBANY 330013,ALTRU 350019,ARKANSAS 040016,ASPIRUS_DIVINE 520041,ASPIRUS_IRONRIVER 231318,ASPIRUS_IRONWOOD 231333,ASPIRUS_KEWEENAW 231319,…
	Standard restrictions:
	LOS Outlier: Include All
	Early Death: Include All
	Bad Data: Exclude All
	Normal Newborn: Include All
	Nonviable Neonate: Exclude All
	Pediatrics Age: Include All
	Medical Tourism: Include All
	Prison Population: Include All
	Hospice: Exclude All
	Rehabilitation: Include All
	Advanced restrictions:
	Any Diagnosis: ICD-10( U071)
	Sex: Female
	Admission Age: Between (18 Year,110 Year)
	LOS (Days)	Hospital	Cases	LOS Outliers	Pct Cases	Pct Cases (Cum)	Mean LOS (Exp)	LOS Index	LOS Variance (Days)	Pct ICU Cases from ICU File	Mean ICU Days from ICU File	Cases With 1 or More (Any) Complications	Deaths (Obs)	Pct Deaths (Obs)	Deaths StatSig	Pct Deaths (Exp)	Mortality Index	Pct Early Deaths	CMI
	1	Comparison	14901		9.27008	9.27008	5.23744	0.190933	-63142.1	9.05979	1.00963	175	1692	11.3549	**	10.2243	1.11058	11.3549	1.62054
	2	Comparison	22060		13.7238	22.9938	5.33567	0.374836	-73584.8	5.88395	1.41757	503	1024	4.64189	**	5.8281	0.796467	4.64189	1.60161
	3	Comparison	19646		12.222	35.2158	6.28177	0.477572	-64473.7	7.52825	1.86477	465	1020	5.1919	**	7.31374	0.709882	0	1.72946
	4	Comparison	16775		10.4359	45.6518	7.13561	0.560569	-52599.8	9.27571	2.29627	286	1041	6.20566	**	8.93146	0.69481	0	1.82385
	5	Comparison	14837		9.23026	54.882	7.66731	0.652119	-39574.8	11.3096	2.69726	231	1071	7.21844	**	9.87034	0.731326	0	1.89048
	6	Comparison	11760		7.31603	62.198	8.06979	0.743514	-24340.7	13.733	3.10588	185	939	7.98469	**	11.5176	0.69326	0	1.95967
	7	Comparison	9380		5.8354	68.0334	8.44293	0.829096	-13534.7	17.516	3.57273	192	892	9.50959	**	12.5244	0.759285	0	2.02708
	8	Comparison	7224		4.49413	72.5276	8.76429	0.912795	-5521.23	20.7918	3.94474	161	793	10.9773	**	13.7658	0.797433	0	2.09587
	9	Comparison	5861		3.64619	76.1738	8.92953	1.00789	413.012	24.3133	4.51789	172	685	11.6874	**	14.8714	0.785897	0	2.16689
	10	Comparison	4901		3.04897	79.2227	9.15158	1.09271	4158.13	26.0559	4.9953	177	627	12.7933	**	15.6539	0.817258	0	2.2565
	11	Comparison	4170		2.5942	81.8169	9.34215	1.17746	6913.22	29.5444	5.73295	177	645	15.4676	**	17.0961	0.904748	0	2.38421
	12	Comparison	3417	1	2.12575	83.9427	9.82702	1.22112	7425.09	34.2991	6.16126	169	598	17.5007		18.3084	0.955885	0	2.54272
	13	Comparison	2796		1.73942	85.6821	9.81292	1.32478	8911.08	35.8369	6.58283	170	477	17.0601		18.4459	0.924869	0	2.63961
	14	Comparison	2551		1.58701	87.2691	10.1858	1.37446	9729.91	37.7891	7.69087	167	515	20.1882		20.6714	0.976624	0	2.75921
	15	Comparison	2106		1.31017	88.5793	10.2172	1.46811	10072.5	42.3077	7.76319	153	433	20.5603		19.6478	1.04644	0	2.96167
	16	Comparison	1756	3	1.09243	89.6717	10.5966	1.50991	9488.28	42.9954	8.63179	150	384	21.8679		21.4555	1.01922	0	3.12773
	17	Comparison	1570	3	0.976714	90.6484	10.8711	1.56377	9622.31	46.7516	9.5654	144	329	20.9554		21.6827	0.96646	0	3.32514
	18	Comparison	1384	3	0.861002	91.5094	10.9035	1.65084	9821.53	46.8931	9.7396	145	360	26.0116	**	22.4362	1.15936	0	3.51502
	19	Comparison	1149	1	0.714806	92.2242	11.3174	1.67883	8827.27	51.8712	10.8792	159	317	27.5892	**	23.7769	1.16034	0	3.67293
	20	Comparison	1061	2	0.66006	92.8843	11.2403	1.77931	9294.02	49.8586	11.0095	131	245	23.0914		21.5965	1.06922	0	3.62963
	21	Comparison	1005	1	0.625222	93.5095	11.7992	1.77979	9246.83	53.7313	12.2222	113	256	25.4726	*	22.5291	1.13065	0	4.00553
	22	Comparison	854	6	0.531283	94.0408	11.604	1.8959	8878.18	57.26	12.6012	113	211	24.7073		22.9125	1.07833	0	4.09503
	23	Comparison	794	3	0.493956	94.5348	11.5923	1.98407	9057.68	56.2972	13.9776	106	214	26.9521	**	22.8337	1.18036	0	4.26596
	24	Comparison	695	2	0.432367	94.9671	12.3801	1.93859	8075.82	58.2734	14.1457	114	186	26.7626		24.5686	1.0893	0	4.85495
	25	Comparison	654	12	0.406861	95.374	12.3831	2.01889	8251.48	61.6208	15.3449	98	179	27.37	*	23.7953	1.15023	0	4.59962
	26	Comparison	567	9	0.352737	95.7267	12.1895	2.13298	7830.54	59.2593	15.5804	107	152	26.8078	*	23.2061	1.1552	0	4.78575
	27	Comparison	523	11	0.325364	96.0521	12.697	2.12649	7480.46	62.9063	15.9818	97	141	26.9598		24.9943	1.07864	0	5.11353
	28	Comparison	482	8	0.299858	96.3519	12.2071	2.29374	7612.15	62.0332	16.5585	104	133	27.5934	*	23.3341	1.18253	0	5.13757
	29	Comparison	428	10	0.266264	96.6182	12.651	2.29231	6997.37	60.2804	16.9806	65	100	23.3645		24.0975	0.96958	0	4.90179
	30	Comparison	403	11	0.250711	96.8689	13.9613	2.14879	6463.58	68.4864	18.5254	87	101	25.062		24.4433	1.02531	0	5.79153
	31	Comparison	385	7	0.239513	97.1084	13.678	2.26642	6668.99	62.8571	19.2066	97	94	24.4156		23.151	1.05462	0	5.48657
	32	Comparison	333	6	0.207163	97.3156	14.1151	2.26707	5955.66	68.4685	20.2675	78	82	24.6246		25.4099	0.969094	0	5.95632
	33	Comparison	320	11	0.199076	97.5147	13.3093	2.47946	6301.01	60	18.9062	68	63	19.6875		24.2983	0.81024	0	5.37969
	34	Comparison	312	12	0.194099	97.7088	13.6123	2.49774	6360.95	69.8718	21.0872	82	76	24.359		24.0707	1.01198	0	6.17529
	35	Comparison	284	54	0.17668	97.8854	13.3136	2.62888	6158.93	66.1972	21.5957	66	84	29.5775		25.8442	1.14445	0	6.1501
	36	Comparison	243	46	0.151173	98.0366	14.9442	2.40897	5116.57	69.1358	22.8333	60	45	18.5185	*	24.1753	0.766009	0	6.62292
	37	Comparison	190	52	0.118201	98.1548	14.1612	2.61277	4339.37	68.9474	21.0229	52	38	20		22.0318	0.907777	0	6.35683
	38	Comparison	173	32	0.107625	98.2624	15.5121	2.44971	3890.41	68.7861	23.6555	50	39	22.5434		23.4336	0.962011	0	7.32029
	39	Comparison	176	46	0.109492	98.3719	15.2379	2.5594	4182.12	67.6136	22.4286	56	34	19.3182		24.9921	0.772971	0	6.70515
	40	Comparison	170	44	0.105759	98.4777	15.4416	2.5904	4174.93	70	23.479	55	28	16.4706	*	23.2266	0.709125	0	7.10464
	41	Comparison	167	32	0.103893	98.5816	14.789	2.77232	4377.23	65.8683	23.9636	51	34	20.3593		24.3397	0.836463	0	7.37779
	42	Comparison	158	41	0.0982935	98.6799	14.22	2.95358	4389.23	68.3544	25.0926	42	29	18.3544		21.632	0.848485	0	6.35947
	43	Comparison	136	33	0.0846071	98.7645	14.6801	2.92914	3851.51	63.9706	25.5517	49	28	20.5882		21.7754	0.945481	0	7.59931
	44	Comparison	139	27	0.0864734	98.851	16.2467	2.70824	3857.71	76.259	25.4717	51	25	17.9856	*	26.6577	0.674686	0	7.71292
	45	Comparison	112	12	0.0696764	98.9206	16.1177	2.79196	3234.82	75.8929	26.5765	40	18	16.0714		23.5784	0.681616	0	8.62138
	46	Comparison	106	18	0.0659438	98.9866	16.6261	2.76674	3113.64	76.4151	30.1235	29	23	21.6981		26.5244	0.818042	0	7.97009
	47	Comparison	95	26	0.0591006	99.0457	14.5069	3.23984	3086.85	73.6842	26.6857	35	22	23.1579		21.5414	1.07504	0	7.34722
	48	Comparison	96	14	0.0597227	99.1054	18.3197	2.62013	2849.31	72.9167	30.5	35	21	21.875		26.5682	0.823354	0	8.98794
	49	Comparison	79	17	0.0491468	99.1546	16.162	3.0318	2594.2	75.9494	28.35	29	16	20.2532		25.1897	0.804026	0	8.32159
	50	Comparison	65	11	0.0404372	99.195	16.0232	3.12048	2208.49	69.2308	27.5556	25	9	13.8462	**	30.9915	0.446772	0	8.93374
	51	Comparison	62	21	0.0385709	99.2336	13.6462	3.73731	2315.94	69.3548	28.2093	19	8	12.9032	*	23.6747	0.545023	0	7.36887
	52	Comparison	69	9	0.0429257	99.2765	16.8899	3.07876	2422.6	84.058	30.931	22	13	18.8406	*	30.7808	0.612089	0	9.34745
	53	Comparison	64	12	0.0398151	99.3163	15.9354	3.32592	2372.13	71.875	34.2826	22	10	15.625		22.7836	0.6858	0	9.11321
	54	Comparison	51	12	0.0317277	99.348	16.7239	3.22892	1901.08	58.8235	31.6667	19	7	13.7255		24.0013	0.571865	0	7.94112
	55	Comparison	53	14	0.0329719	99.381	17.3122	3.17695	1997.45	67.9245	30.5278	19	12	22.6415		22.4946	1.00653	0	8.67148
	56	Comparison	60	9	0.0373267	99.4183	17.6432	3.17403	2301.41	66.6667	34.825	27	5	8.33333	**	23.7771	0.350478	0	8.24433
	57	Comparison	51	9	0.0317277	99.4501	15.3641	3.70994	2123.43	82.3529	31.9048	21	6	11.7647	*	26.6166	0.442007	0	9.47694
	58	Comparison	47	7	0.0292392	99.4793	19.6719	2.94837	1801.42	74.4681	37.5429	14	9	19.1489		19.5212	0.980931	0	10.1366
	59	Comparison	42	5	0.0261287	99.5054	16.379	3.60217	1790.08	73.8095	41.129	19	6	14.2857		25.9531	0.550444	0	8.98025
	60	Comparison	49	8	0.0304834	99.5359	17.9114	3.34982	2062.34	69.3878	30.6471	18	11	22.449		21.5945	1.03957	0	8.93094
	61	Comparison	30	4	0.0186633	99.5546	17.0365	3.58054	1318.9	76.6667	38.913	15	5	16.6667		27.1523	0.613822	0	10.0819
	62	Comparison	31	1	0.0192854	99.5739	17.8909	3.46546	1367.38	87.0968	43.037	17	10	32.2581		21.5845	1.4945	0	12.2126
	63	Comparison	31	6	0.0192854	99.5931	17.5615	3.5874	1408.59	80.6452	34.56	13	3	9.67742		23.3109	0.415146	0	9.71421
	64	Comparison	39	5	0.0242623	99.6174	18.5961	3.44158	1770.75	74.359	41.4483	21	3	7.69231	*	22.3038	0.344887	0	11.1018
	65	Comparison	35	6	0.0217739	99.6392	19.4006	3.3504	1595.98	80	41	23	3	8.57143	*	26.8784	0.318897	0	10.5417
	66	Comparison	31	5	0.0192854	99.6585	18.1157	3.64324	1484.41	74.1935	32.087	19	2	6.45161	*	24.4163	0.264234	0	9.89025
	67	Comparison	36	11	0.022396	99.6809	15.5141	4.31866	1853.49	66.6667	44.9583	18	8	22.2222		19.5683	1.13562	0	10.1353
	68	Comparison	30	6	0.0186633	99.6995	21.1598	3.21363	1405.2	76.6667	39.6957	13	2	6.66667	*	25.479	0.261654	0	9.81937
	69	Comparison	25	6	0.0155528	99.7151	15.7701	4.37536	1330.75	60	34.7333	11	7	28		31.1928	0.897642	0	8.9609
	70	Comparison	16	3	0.00995378	99.725	17.1107	4.091	846.228	68.75	41.5455	8	2	12.5		26.4303	0.472942	0	10.4789
	71	Comparison	28	7	0.0174191	99.7424	18.399	3.8589	1472.83	67.8571	37.6842	15	3	10.7143		19.1593	0.55922	0	9.62924
	72	Comparison	20	5	0.0124422	99.7549	13.1388	5.47994	1177.22	80	44.4375	5	6	30		23.795	1.26077	0	10.5294
	73	Comparison	23	3	0.0143086	99.7692	20.9267	3.48837	1197.69	69.5652	45.375	9	4	17.3913		21.0268	0.827102	0	10.3948
	74	Comparison	15	2	0.00933167	99.7785	18.9984	3.89507	825.024	86.6667	39.3846	11	1	6.66667		24.9438	0.267268	0	11.5596
	75	Comparison	12	3	0.00746533	99.786	18.7487	4.00028	675.016	75	35.7778	5	2	16.6667		27.7725	0.600115	0	10.6483
	76	Comparison	15	2	0.00933167	99.7953	22.942	3.3127	795.87	80	57	10	3	20		23.6384	0.846081	0	13.1842
	77	Comparison	16	4	0.00995378	99.8053	18.6462	4.12953	933.661	62.5	55	6	3	18.75		19.9292	0.94083	0	10.2678
	78	Comparison	7	1	0.00435478	99.8096	20.3538	3.83222	403.524	57.1429	35.25	3	0	0		20.0605	0	0	10.4653
	79	Comparison	13	4	0.00808744	99.8177	18.7379	4.21606	783.408	84.6154	42.2727	8	4	30.7692		39.1551	0.785829	0	10.533
	80	Comparison	14	5	0.00870956	99.8264	19.5032	4.10189	846.955	78.5714	35.9091	6	1	7.14286		23.9006	0.298857	0	10.5172
	81	Comparison	13	8	0.00808744	99.8345	13.7964	5.87109	873.646	76.9231	28.4	3	1	7.69231		22.7673	0.337866	0	7.90565
	82	Comparison	11	4	0.00684322	99.8414	13.9887	5.86188	748.125	54.5455	49.8333	4	0	0		28.7789	0	0	9.64595
	83	Comparison	7	3	0.00435478	99.8457	17.6712	4.6969	457.301	85.7143	51.8333	4	3	42.8571		35.2762	1.2149	0	10.3965
	84	Comparison	12	4	0.00746533	99.8532	19.7566	4.25174	770.921	66.6667	59.375	5	1	8.33333		23.8961	0.348732	0	11.4382
	85	Comparison	10	3	0.00622111	99.8594	21.6882	3.91917	633.118	80	43.25	4	2	20		30.6948	0.651576	0	11.7714
	86	Comparison	6		0.00373267	99.8631	14.5311	5.91835	428.814	100	61.1667	4	1	16.6667		25.4306	0.655378	0	11.7029
	87	Comparison	12	4	0.00746533	99.8706	26.1372	3.32858	730.353	75	42.1111	8	0	0		22.1917	0	0	11.1085
	88	Comparison	10	4	0.00622111	99.8768	19.325	4.55368	686.75	90	55.7778	4	2	20		31.1375	0.642313	0	9.66017
	89	Comparison	6	1	0.00373267	99.8806	16.3155	5.45493	436.107	100	55.8333	4	0	0		30.856	0	0	11.1659
	90	Comparison	6	2	0.00373267	99.8843	16.3273	5.51223	442.036	50	43.6667	3	0	0		17.2725	0	0	8.10565
	91	Comparison	5	1	0.00311056	99.8874	23.6137	3.8537	336.932	80	66.5	2	1	20		39.19	0.510335	0	14.5751
	92	Comparison	6	1	0.00373267	99.8911	24.7987	3.70988	403.208	83.3333	67	3	0	0		61.8825	0	0	13.2137
	93	Comparison	6	1	0.00373267	99.8949	15.1038	6.15737	467.377	66.6667	27.75	4	1	16.6667		18.2903	0.911232	0	12.4009
	94	Comparison	9	5	0.005599	99.9005	9.86314	9.53043	757.232	55.5556	53.8	4	2	22.2222		11.6976	1.89973	0	6.29274
	95	Comparison	4	1	0.00248844	99.903	46.8373	2.0283	192.651	75	76.6667	2	0	0		11.6225	0	0	19.1921
	96	Comparison	6	3	0.00373267	99.9067	12.0788	7.94782	503.527	83.3333	27.6	2	0	0		17.259	0	0	11.8489
	97	Comparison	5	3	0.00311056	99.9098	17.0528	5.68822	399.736	100	38.6	1	1	20		8.89735	2.24786	0	10.2398
	98	Comparison	3		0.00186633	99.9117	15.0039	6.53162	248.988	66.6667	79	3	1	33.3333		11.7985	2.82522	0	11.5438
	99	Comparison	2		0.00124422	99.9129	14.0058	7.06853	169.988	100	58	2	0	0		34.0673	0	0	15.2488
	100	Comparison	3	2	0.00186633	99.9148	13.0435	7.66665	260.87	0		1	0	0		11.2871	0	0	4.8907
	101	Comparison	4	1	0.00248844	99.9173	19.9204	5.07019	324.318	100	53	1	0	0		12.8255	0	0	12.8975
	102	Comparison	2		0.00124422	99.9185	34.8856	2.92384	134.229	100	70	1	0	0		25.1315	0	0	18.9539
	103	Comparison	5		0.00311056	99.9216	43.0697	2.39147	299.651	80	32.5	5	0	0		23.6016	0	0	19.4741
	104	Comparison	7	1	0.00435478	99.926	23.4901	4.4274	563.569	100	70.4286	4	1	14.2857		25.6016	0.558	0	12.8041
	105	Comparison	4	2	0.00248844	99.9285	22.528	4.66087	329.888	75	30.3333	3	0	0		21.0468	0	0	10.5397
	106	Comparison	3	1	0.00186633	99.9303	18.7024	5.66773	261.893	66.6667	99	0	1	33.3333		7.07888	4.70884	0	7.95913
	107	Comparison	1	1	0.000622111	99.9309	10.1005	10.5935	96.8995	0		0	0	0		0.008	0	0	1.2154
	108	Comparison	3	1	0.00186633	99.9328	17.2588	6.25767	272.224	66.6667	61.5	2	1	33.3333		52.8762	0.630404	0	10.6452
	109	Comparison	7	4	0.00435478	99.9372	13.7063	7.95256	667.056	85.7143	33.3333	3	1	14.2857		19.7079	0.724871	0	8.09401
	110	Comparison	2	1	0.00124422	99.9384	16.243	6.77215	187.514	50	106	0	0	0		10.228	0	0	10.1959
	111	Comparison	2	1	0.00124422	99.9397	21.0913	5.26283	179.817	50	110	0	1	50		40.2115	1.24342	0	10.2595
	112	Comparison	3		0.00186633	99.9415	23.37	4.79248	265.89	100	74.6667	1	1	33.3333		25.9775	1.28316	0	16.4963
	113	Comparison	2		0.00124422	99.9428	38.6304	2.92516	148.739	100	35.5	2	0	0		43.1166	0	0	15.2488
	114	Comparison	3	2	0.00186633	99.9446	7.4334	15.3362	319.7	33.3333	109	2	0	0		4.29434	0	0	8.9389
	115	Comparison	2		0.00124422	99.9459	22.0786	5.20865	185.843	100	31	1	0	0		6.01119	0	0	15.2488
	116	Comparison	2		0.00124422	99.9471	29.7306	3.90171	172.539	100	67	1	0	0		23.3552	0	0	15.2488
	117	Comparison	3	1	0.00186633	99.949	27.9911	4.17991	267.027	33.3333	22	1	0	0		28.1328	0	0	10.5835
	118	Comparison	2		0.00124422	99.9502	25.9935	4.53959	184.013	100	48	1	0	0		1.91782	0	0	15.2675
	119	Comparison	3	1	0.00186633	99.9521	17.2771	6.88773	305.169	100	65.3333	2	1	33.3333		25.5256	1.30588	0	11.8779
	120	Comparison	2	1	0.00124422	99.9533	14.924	8.04071	210.152	50	85	1	0	0		7.04693	0	0	10.5731
	121	Comparison	3		0.00186633	99.9552	14.7434	8.20704	318.77	100	52	3	1	33.3333		22.8851	1.45655	0	14.2384
	123	Comparison	4	1	0.00248844	99.9577	18.0954	6.7973	419.618	100	54.75	2	0	0		25.8264	0	0	11.2203
	124	Comparison	2		0.00124422	99.9589	25.8575	4.79552	196.285	50	64	1	0	0		61.1131	0	0	15.2488
	127	Comparison	2	1	0.00124422	99.9602	14.2411	8.91785	225.518	100	93.5	1	1	50		37.2301	1.343	0	8.9843
	128	Comparison	4	1	0.00248844	99.9627	20.319	6.29952	430.724	50	40	4	0	0		14.2493	0	0	13.4745
	129	Comparison	1		0.000622111	99.9633	26.1491	4.93325	102.851	100	63	0	0	0		45.8884	0	0	11.5438
	130	Comparison	1		0.000622111	99.9639	8.6689	14.9961	121.331	100	43	1	0	0		50.2837	0	0	11.5438
	131	Comparison	2	1	0.00124422	99.9652	18.4769	7.08993	225.046	100	31	1	1	50		17.9613	2.78376	0	10.1498
	132	Comparison	2	1	0.00124422	99.9664	10.7071	12.3283	242.586	50	25	0	1	50		16.889	2.96051	0	6.4909
	133	Comparison	2	1	0.00124422	99.9677	20.1652	6.59552	225.67	100	61	2	1	50		39.114	1.27831	0	8.3212
	134	Comparison	1	1	0.000622111	99.9683	29.9524	4.47377	104.048	100	81	1	0	0		73.8674	0	0	6.4248
	135	Comparison	1	1	0.000622111	99.9689	7.7186	17.4902	127.281	0		0	0	0		39.9042	0	0	1.8912
	136	Comparison	2		0.00124422	99.9701	26.2487	5.18121	219.503	100	102	1	0	0		35.942	0	0	18.9725
	137	Comparison	1	1	0.000622111	99.9708	11.2629	12.1638	125.737	0		0	0	0		0.49645	0	0	2.1924
	138	Comparison	1		0.000622111	99.9714	55.5464	2.48441	82.4536	0		1	0	0		37.6887	0	0	18.9539
	139	Comparison	1		0.000622111	99.972	14.8788	9.34215	124.121	100	138	0	0	0		63.4565	0	0	18.9539
	141	Comparison	1		0.000622111	99.9726	19.1314	7.37008	121.869	100	45	1	0	0		58.7702	0	0	11.862
	142	Comparison	2		0.00124422	99.9739	17.6754	8.03379	248.649	50	113	2	0	0		14.2079	0	0	11.5438
	143	Comparison	1		0.000622111	99.9745	24.7292	5.78264	118.271	100	135	1	0	0		28.34	0	0	18.9912
	144	Comparison	1	1	0.000622111	99.9751	8.3825	17.1786	135.618	0		0	0	0		6.9459	0	0	2.4841
	145	Comparison	3	1	0.00186633	99.977	17.844	8.12598	381.468	33.3333	59	2	1	33.3333		33.4281	0.997165	0	10.5783
	147	Comparison	2	2	0.00124422	99.9782	9.72645	15.1134	274.547	0		1	0	0		3.33676	0	0	1.443
	148	Comparison	1		0.000622111	99.9788	27.6008	5.36216	120.399	0		1	1	100		6.46962	15.4569	0	18.9539
	150	Comparison	2		0.00124422	99.9801	26.4594	5.66907	247.081	50	142	1	0	0		8.02092	0	0	18.9725
	153	Comparison	2		0.00124422	99.9813	17.9683	8.51502	270.063	100	90	1	1	50		23.929	2.08952	0	18.9912
	154	Comparison	1		0.000622111	99.982	69.1293	2.22771	84.8707	0		1	0	0		77.5389	0	0	18.9539
	157	Comparison	1	1	0.000622111	99.9826	14.372	10.924	142.628	0		1	0	0		2.37324	0	0	4.3272
	163	Comparison	1	1	0.000622111	99.9832	10.4676	15.5719	152.532	0		0	0	0		3.93186	0	0	1.8453
	164	Comparison	1	1	0.000622111	99.9838	4.1553	39.4677	159.845	0		0	0	0		0.8666	0	0	1.8663
	167	Comparison	1	1	0.000622111	99.9844	8.7983	18.9809	158.202	100	84	1	0	0		13.7499	0	0	11.862
	168	Comparison	1	1	0.000622111	99.9851	49.5655	3.38945	118.434	100	35	0	0	0		8.46441	0	0	5.0986
	170	Comparison	3	2	0.00186633	99.9869	17.1954	9.88635	458.414	33.3333	111	1	0	0		12.6027	0	0	7.28073
	174	Comparison	2	1	0.00124422	99.9882	11.1869	15.5538	325.626	50	39	2	0	0		1.76123	0	0	10.0665
	175	Comparison	3	1	0.00186633	99.99	26.6053	6.57763	445.184	66.6667	127.5	2	0	0		24.8298	0	0	14.149
	179	Comparison	1	1	0.000622111	99.9907	16.5667	10.8048	162.433	0		0	0	0		0.0727	0	0	1.2154
	180	Comparison	1	1	0.000622111	99.9913	17.1817	10.4763	162.818	0		1	0	0		1.57983	0	0	4.9072
	181	Comparison	1	1	0.000622111	99.9919	10.9398	16.5451	170.06	100	93	1	0	0		9.03155	0	0	11.862
	186	Comparison	1	1	0.000622111	99.9925	13.7233	13.5536	172.277	100	41	1	1	100		2.25293	44.3866	0	3.7897
	193	Comparison	1		0.000622111	99.9932	16.0826	12.0005	176.917	0		1	0	0		2.21253	0	0	18.9912
	198	Comparison	1	1	0.000622111	99.9938	28.8493	6.86325	169.151	100	35	1	0	0		17.2197	0	0	11.862
	210	Comparison	1	1	0.000622111	99.9944	16.6111	12.6421	193.389	0		0	0	0		0.0166	0	0	1.2154
	211	Comparison	2	2	0.00124422	99.9956	14.5621	14.4897	392.876	100	6	0	0	0		3.31371	0	0	3.32955
	217	Comparison	1	1	0.000622111	99.9963	7.7636	27.951	209.236	0		0	0	0		0.008	0	0	1.2154
	232	Comparison	1	1	0.000622111	99.9969	4.7023	49.3376	227.298	0		0	0	0		1.61373	0	0	1.1113
	243	Comparison	1	1	0.000622111	99.9975	7.5567	32.1569	235.443	0		0	0	0		1.54673	0	0	2.1873
	274	Comparison	1	1	0.000622111	99.9981	14.8212	18.487	259.179	100	5	0	0	0		0.0166	0	0	1.2371
	276	Comparison	1	1	0.000622111	99.9988	15.9276	17.3284	260.072	0		0	0	0		0.008	0	0	1.2371
	313	Comparison	1	1	0.000622111	99.9994	10.0375	31.1831	302.962	0		0	0	0		0.49645	0	0	2.1924
	352	Comparison	1	1	0.000622111	100	19.4408	18.1063	332.559	100	34	1	0	0		25.9754	0	0	18.9912
