# Supplementary material for: Male gender is a predictor of higher mortality in hospitalized adults with COVID-19
Source: PLoS One. 2021 Jul 9;16(7):e0254066. doi: 10.1371/journal.pone.0254066 (PMC8270145; doi:10.1371/journal.pone.0254066)
Supplement: S6 File — (XLSX) [file pone.0254066.s006.xlsx]

## Sheet: CDPRM Report
	Wednesday, June 2, 2021
	Clinical Data Base/Resource Manager v 8.12.0.11 Copyright © 2021 Vizient Inc. Confidentiality and publication restrictions per agreement with Vizient apply to the use of this data.
	1 An * denotes a significant difference between the observed and expected values at the .05 level of significance (** .01 level). No test is performed for cases < 10 for LOS and cost and cases < 25 for mortality.
	2 Focus HCO statistics are followed below by comparison values for the selected HCO Comparison Group. Example: CategoryCases Focus HCO -->xxxxxxxxxxxx HCO Comparison Group --> xxxx
	3 When applicable the number of cases is followed in brackets by the number of LOS outliers.
	4 Expected values are calculated using the 2019 (AMC) base-MS-DRG risk models.
	5 Cost/charges information is not available from all HCO's. Cases reported denotes the number of patient encounters for which observed cost/charges information is available. Cost/charges statistics are based on these patient encounters
	6 The report is ordered by Vizient Primary Payer
	7 Cases With 1 or More (Any) Complications denotes unique patient count with at least 1 complication from either AHRQ’s PSI list (excluding PSI 02, 02a-h and 04, 04a-e), AHRQ’s PDI list (excluding PDI 06, 07, and 21), HAC list, THK complication, or any Vizient-defined complication
	Study Population:
	Report: Patient Outcomes By Vizient Primary Payer
	Show Total and Subtotal: No
	Report Patient Type: Inpatient
	Risk Adjustment Model: 2019 Risk Model (AMC)
	AHRQ Version: : V2019 (Pediatric) / V2019 (Quality) / V2019 (Safety)
	Report Run Date : 06/02/2021 08:57 PM
	Time Period: Mar 2020 to Nov 2020
	Compare Hospitals: All available Hospitals in the database (AH_ORLANDO 100007,AHS-CHILTON 310017,AHS-HACKETTSTOWN 310115,AHS-MORRISTOWN 310015,AHS-NEWTON 310028,AHS-OVERLOOK 310051,ALABAMA 010033,ALAMEDA 050211,ALAMEDA_HIGHLAND 050320,ALAMEDA_SANLEANDRO 059920,ALBANY 330013,ALTRU 350019,ARKANSAS 040016,ASPIRUS_DIVINE 520041,ASPIRUS_IRONRIVER 231318,ASPIRUS_IRONWOOD 231333,ASPIRUS_KEWEENAW 231319,…
	Standard restrictions:
	LOS Outlier: Include All
	Early Death: Include All
	Bad Data: Exclude All
	Normal Newborn: Include All
	Nonviable Neonate: Exclude All
	Pediatrics Age: Include All
	Medical Tourism: Include All
	Prison Population: Include All
	Hospice: Exclude All
	Rehabilitation: Include All
	Advanced restrictions:
	Any Diagnosis: ICD-10( U071)
	Sex: Female
	Admission Age: Between (18 Year,110 Year)
	Vizient Primary Payer	Hospital	Cases	LOS Outliers	Mean LOS (Obs)	LOS StatSig	StDev LOS (Obs)	Mean LOS (Exp)	LOS Index	LOS Variance (Days)	Pct ICU Cases from ICU File	Mean ICU Days from ICU File	Cases With 1 or More (Any) Complications	Deaths (Obs)	Pct Deaths (Obs)	Deaths StatSig	Pct Deaths (Exp)	Mortality Index	Pct Early Deaths	CMI
	Auto Insurance Exclusive Provider Organization (EPO)	Comparison	1		3			9.8535	0.30446	-6.8535	0		0	0	0		2.4797	0	0	1.8663
	Auto Insurance Traditional/Indemnity	Comparison	43		6.48837		6.85695	6.82379	0.950846	-14.423	23.2558	3.7	0	2	4.65116		6.29518	0.738845	2.32558	3.15034
	Auto Liability Ins. (Unspecified)	Comparison	30		8.6		11.4126	6.61921	1.29925	59.4237	36.6667	4.09091	3	0	0		1.8454	0	0	2.79298
	Charity NOS	Comparison	901	5	7.4162	*	9.68704	6.77443	1.09473	578.235	7.65816	10.0725	29	43	4.77248		5.71913	0.834475	0.665927	2.13045
	Charity Traditional/Indemnity	Comparison	162	3	8.38272		12.8707	6.97902	1.20113	227.398	17.9012	13.1379	9	6	3.7037		4.32696	0.855959	0	2.25186
	Commercial/Private Exclusive Provider Organization (EPO)	Comparison	240	1	7.7875		10.453	7.51808	1.03584	64.6598	20	11.0833	7	9	3.75		4.32	0.868055	0	2.37323
	Commercial/Private Health Maintenance Organization (HMO)	Comparison	9945	37	7.13092	**	9.52839	7.41103	0.962204	-2785.66	16.4203	9.95775	337	468	4.70588	**	5.51396	0.853449	0.512821	2.31449
	Commercial/Private International	Comparison	10		12.4		12.0388	8.41582	1.47342	39.8418	20	10.5	2	2	20		18.5067	1.08069	0	3.56896
	Commercial/Private NOS	Comparison	3020	15	7.41093		10.8073	7.11687	1.04132	888.04	16.5894	9.11577	90	182	6.02649	*	5.16472	1.16686	0.662252	2.27401
	Commercial/Private Point-of-Service (POS)	Comparison	2735	6	6.18428	**	7.68879	7.30635	0.846425	-3068.88	16.3071	8.33632	102	87	3.18099	**	4.35884	0.729779	0.47532	2.23336
	Commercial/Private Preferred Provider Organization (PPO)	Comparison	14010	40	6.92227	**	9.19299	7.28603	0.950074	-5096.3	18.2727	9.63672	508	598	4.26838	**	4.94619	0.862963	0.34975	2.29816
	Commercial/Private Prisoners	Comparison	<5
	Commercial/Private Traditional/Indemnity	Comparison	6836	14	6.92759	**	8.93944	7.30279	0.948622	-2564.87	17.4078	8.6479	218	346	5.06144		5.38742	0.939492	0.833821	2.24956
	Commercial/Private Transplant Network	Comparison	58	2	12.8448		13.1266	10.0529	1.27773	161.934	32.7586	11	4	10	17.2414	**	5.8435	2.95052	0	4.25026
	Commercial/Private University Employees	Comparison	421	3	6.9715	*	8.11695	7.74709	0.899886	-326.526	9.02613	8.05263	14	20	4.75059	*	7.24179	0.655997	0.712589	2.33513
	Commercial/Private University Students	Comparison	4		2.75		0.5	4.05403	0.678338	-5.2161	0		0	0	0		0.554412	0	0	1.38447
	County Medically Indigent Services NOS	Comparison	114		6.58772	*	6.39941	8.10077	0.813221	-172.488	17.5439	8.5	1	6	5.26316		8.00709	0.657312	0	2.24495
	County Medically Indigent Services Traditional/Indemnity	Comparison	10		5.7		6.00093	5.68955	1.00184	0.1045	0		0	0	0		1.20121	0	0	2.77636
	Medicaid NOS	Comparison	2228	16	7.29309	**	11.073	6.51909	1.11873	1724.46	15.0808	10.7768	125	114	5.1167	*	6.13849	0.833543	0.628366	2.1248
	Medicaid Traditional/Indemnity	Comparison	10312	70	7.80363	**	11.9008	6.9075	1.12973	9240.84	18.6288	10.2166	585	629	6.09969	**	7.46466	0.817142	0.746703	2.23437
	Medicaid Transplant Network	Comparison	32		6.71875		7.49724	7.63808	0.879639	-29.4185	18.75	12.1667	1	3	9.375		5.03102	1.86344	0	2.44377
	Medicaid/Managed Care	Comparison	19679	92	6.623		9.76016	6.50135	1.01871	2393.98	15.387	8.87054	1006	941	4.78175	**	5.47788	0.87292	0.594542	2.08402
	Medicare NOS	Comparison	3368	16	8.0285	**	7.71537	8.49904	0.944637	-1584.76	18.2007	6.14029	130	474	14.0736	**	16.8635	0.834563	2.07838	2.24575
	Medicare Traditional/Indemnity	Comparison	41093	318	8.73042	*	9.44763	8.82445	0.989344	-3864.16	21.6655	7.91632	1789	6562	15.9687	**	19.0913	0.836437	2.88857	2.29071
	Medicare Transplant Network	Comparison	132	2	10.947		14.2937	9.38615	1.16629	206.028	23.4848	9.80645	16	18	13.6364		14.7327	0.925585	0.757576	2.64652
	Medicare/Managed Care	Comparison	34718	248	8.79872		9.75674	8.71059	1.01012	3059.65	20.8134	8.34514	1469	5669	16.3287	**	18.3479	0.88995	2.61824	2.32699
	Military NOS	Comparison	125		7.168		9.09603	7.48242	0.957979	-39.3019	24	9.4	4	7	5.6		5.88767	0.95114	0.8	2.74019
	Military Tri-Care	Comparison	477	2	5.95178	**	6.2197	7.06296	0.842675	-530.034	16.5618	6.97468	12	20	4.19287		4.06749	1.03083	0.419287	2.05217
	Military Veterans Administration	Comparison	113	1	8.24779		9.08249	8.69038	0.949071	-50.0131	25.6637	10.2069	4	6	5.30973		9.09806	0.583612	1.76991	2.64253
	Other NOS	Comparison	2082	6	6.55283	**	10.4706	7.19398	0.910878	-1334.86	19.7406	7.29197	51	116	5.57157		5.63552	0.988652	1.68108	2.10903
	Research NOS	Comparison	15		10.1333		6.65332	8.64723	1.17186	22.2915	33.3333	9	0	1	6.66667		6.40999	1.04004	0	2.13792
	Research Traditional/Indemnity	Comparison	153		8.23529		11.984	7.98023	1.03196	39.0245	27.451	9.92857	9	5	3.26797		7.41612	0.440658	1.30719	2.51598
	Self-Pay - Cash in Full International	Comparison	1		6			5.5868	1.07396	0.4132	0		0	0	0		1.56771	0	0	1.8663
	Self-Pay - Cash in Full NOS	Comparison	294		5.13265	**	5.89899	6.26032	0.81987	-331.535	18.7075	5.2	8	14	4.7619		4.23603	1.12414	1.36054	2.05485
	Self-Pay - Uninsured NOS	Comparison	3972	15	6.36279	**	8.38353	6.88907	0.923607	-2090.38	16.6667	8.11178	101	199	5.01007	**	6.15291	0.81426	1.46022	2.17519
	State Assisted Healthcare Health Maintenance Organization (HMO)	Comparison	91	1	8.98901		14.9432	7.42929	1.20994	141.935	16.4835	17.2	4	6	6.59341		6.02161	1.09496	2.1978	2.39902
	State Assisted Healthcare NOS	Comparison	984	7	7.23171		10.0622	6.96839	1.03779	259.101	18.6992	8.80435	27	57	5.79268		4.78188	1.21138	1.21951	2.21817
	State Assisted Healthcare Prisoners	Comparison	48		8.95833		8.48768	8.11915	1.10336	40.2806	31.25	9.26667	5	2	4.16667		6.46958	0.64404	2.08333	2.32761
	State Assisted Healthcare Traditional/Indemnity	Comparison	412		6.32767		7.71713	6.95369	0.909973	-257.919	31.7961	6.14504	11	20	4.85437		4.03206	1.20394	0.242718	2.00285
	Title V Maternal & Child (HMO)	Comparison	26		3		1.38564	3.19095	0.94016	-4.9646	7.69231	1	4	0	0		0.140644	0	0	1.43462
	Title V Maternal & Child Health NOS	Comparison	5		8.8		8.43801	6.66862	1.31961	10.6569	20	1	0	0	0		6.55773	0	0	2.36614
	Title V Maternal & Child Health Traditional/Indemnity	Comparison	2		8.5		0.707107	5.0347	1.68828	6.9306	0		0	0	0		1.07767	0	0	3.17365
	Unknown Health Maintenance Organization (HMO)	Comparison	1		3			7.5063	0.399664	-4.5063	0		0	0	0		8.31404	0	0	1.8912
	Unknown NOS	Comparison	1226	3	6.58646	**	7.12508	7.29182	0.903267	-864.772	11.8271	8.14483	32	88	7.17781		6.92333	1.03676	1.46819	2.07792
	Workers Compensation Exclusive Provider Organization (EPO)	Comparison	1		6			8.6451	0.694035	-2.6451	0		0	0	0		6.27294	0	0	1.8682
	Workers Compensation Health Maintenance Organization (HMO)	Comparison	16		7.75		5.57973	8.27286	0.936799	-8.3657	25	9.75	1	1	6.25		14.4484	0.432575	0	2.40563
	Workers Compensation NOS	Comparison	271	2	10.4908	*	15.674	8.3102	1.2624	590.936	26.9373	12.9178	12	11	4.05904	*	7.33716	0.553217	0.369004	2.87871
	Workers Compensation Preferred Provider Organization (PPO)	Comparison	9		11		14.0979	10.3613	1.06164	5.7484	33.3333	13	2	1	11.1111		7.13693	1.55685	0	3.2487
	Workers Compensation Traditional/Indemnity	Comparison	288	2	9.00694		11.2194	7.95016	1.13293	304.355	29.5139	13.0471	9	15	5.20833		6.70575	0.776696	0.694444	2.7461
	Workers Compensation University Employees	Comparison	26		8.88462		13.7239	8.533	1.04121	9.1419	15.3846	13.25	1	0	0		5.59903	0	0	2.40568
