# Supplementary material for: Male gender is a predictor of higher mortality in hospitalized adults with COVID-19
Source: PLoS One. 2021 Jul 9;16(7):e0254066. doi: 10.1371/journal.pone.0254066 (PMC8270145; doi:10.1371/journal.pone.0254066)
Supplement: S7 File — (XLSX) [file pone.0254066.s007.xlsx]

## Sheet: CDPRM Report
	Wednesday, June 2, 2021
	Clinical Data Base/Resource Manager v 8.12.0.11 Copyright © 2021 Vizient Inc. Confidentiality and publication restrictions per agreement with Vizient apply to the use of this data.
	1 An * denotes a significant difference between the observed and expected values at the .05 level of significance (** .01 level). No test is performed for cases < 10 for LOS and cost and cases < 25 for mortality.
	2 Focus HCO statistics are followed below by comparison values for the selected HCO Comparison Group. Example: CategoryCases Focus HCO -->xxxxxxxxxxxx HCO Comparison Group --> xxxx
	3 When applicable the number of cases is followed in brackets by the number of LOS outliers.
	4 Expected values are calculated using the 2019 (AMC) base-MS-DRG risk models.
	5 Cost/charges information is not available from all HCO's. Cases reported denotes the number of patient encounters for which observed cost/charges information is available. Cost/charges statistics are based on these patient encounters
	6 The report is ordered by Race
	7 Cases With 1 or More (Any) Complications denotes unique patient count with at least 1 complication from either AHRQ’s PSI list (excluding PSI 02, 02a-h and 04, 04a-e), AHRQ’s PDI list (excluding PDI 06, 07, and 21), HAC list, THK complication, or any Vizient-defined complication
	Study Population:
	Report: Patient Outcomes By Race
	Show Total and Subtotal: No
	Report Patient Type: Inpatient
	Risk Adjustment Model: 2019 Risk Model (AMC)
	AHRQ Version: : V2019 (Pediatric) / V2019 (Quality) / V2019 (Safety)
	Report Run Date : 06/02/2021 08:48 PM
	Time Period: Mar 2020 to Nov 2020
	Compare Hospitals: All available Hospitals in the database (AH_ORLANDO 100007,AHS-CHILTON 310017,AHS-HACKETTSTOWN 310115,AHS-MORRISTOWN 310015,AHS-NEWTON 310028,AHS-OVERLOOK 310051,ALABAMA 010033,ALAMEDA 050211,ALAMEDA_HIGHLAND 050320,ALAMEDA_SANLEANDRO 059920,ALBANY 330013,ALTRU 350019,ARKANSAS 040016,ASPIRUS_DIVINE 520041,ASPIRUS_IRONRIVER 231318,ASPIRUS_IRONWOOD 231333,ASPIRUS_KEWEENAW 231319,…
	Standard restrictions:
	LOS Outlier: Include All
	Early Death: Include All
	Bad Data: Exclude All
	Normal Newborn: Include All
	Nonviable Neonate: Exclude All
	Pediatrics Age: Include All
	Medical Tourism: Include All
	Prison Population: Include All
	Hospice: Exclude All
	Rehabilitation: Include All
	Advanced restrictions:
	Any Diagnosis: ICD-10( U071)
	Sex: Female
	Admission Age: Between (18 Year,110 Year)
	Race	Hospital	Cases	LOS Outliers	Mean LOS (Obs)	LOS StatSig	StDev LOS (Obs)	Mean LOS (Exp)	LOS Index	LOS Variance (Days)	Pct ICU Cases from ICU File	Mean ICU Days from ICU File	Cases With 1 or More (Any) Complications	Deaths (Obs)	Pct Deaths (Obs)	Deaths StatSig	Pct Deaths (Exp)	Mortality Index	Pct Early Deaths	CMI
	Asian	Comparison	5077	31	7.87768	*	9.20927	7.62004	1.03381	1308.06	20.7012	9.07326	246	618	12.1725	*	13.2724	0.91713	2.10754	2.35249
	Black	Comparison	43040	266	8.45441	**	10.1982	8.26421	1.02302	8186.55	21.2523	9.00219	1891	4315	10.0256	**	11.3591	0.882601	1.4382	2.35587
	Declined	Comparison	1858	16	7.99247		11.4682	7.51929	1.06293	879.163	15.9311	9.36149	109	201	10.8181		11.7631	0.919665	2.36814	2.37287
	Other	Comparison	28212	162	7.6432	**	10.4401	7.16454	1.06681	13504	16.6454	10.3618	1364	2555	9.05643		8.93438	1.01366	1.23352	2.28727
	Unavailable	Comparison	2261	11	7.97214		10.3095	7.75507	1.02799	490.795	21.0526	9.76471	102	316	13.9761	*	12.5763	1.11131	2.56524	2.4078
	Unknown	Comparison	594	2	8.10438		10.231	7.55	1.07343	329.301	26.7677	9.79245	40	79	13.2997		12.0138	1.10704	2.86195	2.61406
	White	Comparison	79701	439	7.57893	**	9.12863	7.95262	0.95301	-29783.9	18.5594	7.69713	2990	8675	10.8844	**	13.512	0.805536	1.91089	2.18255
