# Supplementary material for: Male gender is a predictor of higher mortality in hospitalized adults with COVID-19
Source: PLoS One. 2021 Jul 9;16(7):e0254066. doi: 10.1371/journal.pone.0254066 (PMC8270145; doi:10.1371/journal.pone.0254066)
Supplement: S8 File — (XLSX) [file pone.0254066.s008.xlsx]

## Sheet: CDPRM Report
	Wednesday, June 2, 2021
	Clinical Data Base/Resource Manager v 8.12.0.11 Copyright © 2021 Vizient Inc. Confidentiality and publication restrictions per agreement with Vizient apply to the use of this data.
	1 An * denotes a significant difference between the observed and expected values at the .05 level of significance (** .01 level). No test is performed for cases < 10 for LOS and cost and cases < 25 for mortality.
	2 Focus HCO statistics are followed below by comparison values for the selected HCO Comparison Group. Example: CategoryCases Focus HCO -->xxxxxxxxxxxx HCO Comparison Group --> xxxx
	3 When applicable the number of cases is followed in brackets by the number of LOS outliers.
	4 Expected values are calculated using the 2019 (AMC) base-MS-DRG risk models.
	5 Cost/charges information is not available from all HCO's. Cases reported denotes the number of patient encounters for which observed cost/charges information is available. Cost/charges statistics are based on these patient encounters
	6 The report is ordered by Admission Age Group
	7 Cases With 1 or More (Any) Complications denotes unique patient count with at least 1 complication from either AHRQ’s PSI list (excluding PSI 02, 02a-h and 04, 04a-e), AHRQ’s PDI list (excluding PDI 06, 07, and 21), HAC list, THK complication, or any Vizient-defined complication
	Study Population:
	Report: Patient Outcomes By Admission Age Group
	Show Total and Subtotal: No
	Report Patient Type: Inpatient
	Risk Adjustment Model: 2019 Risk Model (AMC)
	AHRQ Version: : V2019 (Pediatric) / V2019 (Quality) / V2019 (Safety)
	Report Run Date : 06/02/2021 08:44 PM
	Time Period: Mar 2020 to Nov 2020
	Compare Hospitals: All available Hospitals in the database (AH_ORLANDO 100007,AHS-CHILTON 310017,AHS-HACKETTSTOWN 310115,AHS-MORRISTOWN 310015,AHS-NEWTON 310028,AHS-OVERLOOK 310051,ALABAMA 010033,ALAMEDA 050211,ALAMEDA_HIGHLAND 050320,ALAMEDA_SANLEANDRO 059920,ALBANY 330013,ALTRU 350019,ARKANSAS 040016,ASPIRUS_DIVINE 520041,ASPIRUS_IRONRIVER 231318,ASPIRUS_IRONWOOD 231333,ASPIRUS_KEWEENAW 231319,…
	Standard restrictions:
	LOS Outlier: Include All
	Early Death: Include All
	Bad Data: Exclude All
	Normal Newborn: Include All
	Nonviable Neonate: Exclude All
	Pediatrics Age: Include All
	Medical Tourism: Include All
	Prison Population: Include All
	Hospice: Exclude All
	Rehabilitation: Include All
	Advanced restrictions:
	Any Diagnosis: ICD-10( U071)
	Sex: Male
	Admission Age: Between (18 Year,110 Year)
	Admission Age Group	Hospital	Cases	LOS Outliers	Mean LOS (Obs)	LOS StatSig	StDev LOS (Obs)	Mean LOS (Exp)	LOS Index	LOS Variance (Days)	Pct ICU Cases from ICU File	Mean ICU Days from ICU File	Cases With 1 or More (Any) Complications	Deaths (Obs)	Pct Deaths (Obs)	Deaths StatSig	Pct Deaths (Exp)	Mortality Index	Pct Early Deaths	CMI
	18 - 30 Years	Comparison	8412	46	7.29791	*	13.2891	6.99187	1.04377	2574.36	21.6833	7.30976	225	215	2.55587	**	4.21006	0.607087	0.582501	2.52801
	31 - 50 Years	Comparison	37150	172	8.49026	**	12.2442	8.00915	1.06007	17873.1	23.1978	9.97633	1313	1923	5.17631	**	5.95379	0.869415	0.530283	2.66274
	51 - 64 Years	Comparison	51602	424	10.1349	**	13.2417	8.90858	1.13766	63280.5	27.0765	10.9606	2848	5476	10.612	**	11.6248	0.912878	1.0019	2.79447
	65 - 74 Years	Comparison	38251	397	10.5088	**	12.0069	9.40171	1.11776	42349.4	29.445	10.1547	2576	6770	17.6989	**	21.9031	0.808054	1.7725	2.74702
	75 - 79 Years	Comparison	15547	135	9.80054	**	14.9581	9.24372	1.06024	8656.96	28.6486	8.62326	1018	3576	23.0012	**	28.7137	0.801053	2.94591	2.53747
	80 - 84 Years	Comparison	11889	95	9.13037	*	9.47311	8.91243	1.02445	2591.09	24.9474	7.02866	689	2957	24.8717	**	32.262	0.770929	3.82707	2.32285
	85 - 89 Years	Comparison	8053	71	8.29517	**	7.96061	8.54303	0.970987	-1996.03	21.5075	5.70266	413	2282	28.3373	**	35.7457	0.792746	5.48864	2.15816
	>= 90 Years	Comparison	5322	35	7.59245	**	7.3931	7.90771	0.960132	-1677.85	16.3284	4.67204	261	1725	32.4126	**	39.5188	0.820183	7.0838	1.99743
