# Supplementary material for: Male gender is a predictor of higher mortality in hospitalized adults with COVID-19
Source: PLoS One. 2021 Jul 9;16(7):e0254066. doi: 10.1371/journal.pone.0254066 (PMC8270145; doi:10.1371/journal.pone.0254066)
Supplement: S9 File — (XLSX) [file pone.0254066.s009.xlsx]

## Sheet: CDPRM Report
	Wednesday, June 2, 2021
	Clinical Data Base/Resource Manager v 8.12.0.11 Copyright © 2021 Vizient Inc. Confidentiality and publication restrictions per agreement with Vizient apply to the use of this data.
	1 An * denotes a significant difference between the observed and expected values at the .05 level of significance (** .01 level). No test is performed for cases < 10 for LOS and cost and cases < 25 for mortality.
	2 Focus HCO statistics are followed below by comparison values for the selected HCO Comparison Group. Example: CategoryCases Focus HCO -->xxxxxxxxxxxx HCO Comparison Group --> xxxx
	3 When applicable the number of cases is followed in brackets by the number of LOS outliers.
	4 Expected values are calculated using the 2019 (AMC) base-MS-DRG risk models.
	5 Cost/charges information is not available from all HCO's. Cases reported denotes the number of patient encounters for which observed cost/charges information is available. Cost/charges statistics are based on these patient encounters
	6 The report is ordered by Ethnicity
	7 Cases With 1 or More (Any) Complications denotes unique patient count with at least 1 complication from either AHRQ’s PSI list (excluding PSI 02, 02a-h and 04, 04a-e), AHRQ’s PDI list (excluding PDI 06, 07, and 21), HAC list, THK complication, or any Vizient-defined complication
	Study Population:
	Report: Patient Outcomes By Ethnicity
	Show Total and Subtotal: No
	Report Patient Type: Inpatient
	Risk Adjustment Model: 2019 Risk Model (AMC)
	AHRQ Version: : V2019 (Pediatric) / V2019 (Quality) / V2019 (Safety)
	Report Run Date : 06/02/2021 08:52 PM
	Time Period: Mar 2020 to Nov 2020
	Compare Hospitals: All available Hospitals in the database (AH_ORLANDO 100007,AHS-CHILTON 310017,AHS-HACKETTSTOWN 310115,AHS-MORRISTOWN 310015,AHS-NEWTON 310028,AHS-OVERLOOK 310051,ALABAMA 010033,ALAMEDA 050211,ALAMEDA_HIGHLAND 050320,ALAMEDA_SANLEANDRO 059920,ALBANY 330013,ALTRU 350019,ARKANSAS 040016,ASPIRUS_DIVINE 520041,ASPIRUS_IRONRIVER 231318,ASPIRUS_IRONWOOD 231333,ASPIRUS_KEWEENAW 231319,…
	Standard restrictions:
	LOS Outlier: Include All
	Early Death: Include All
	Bad Data: Exclude All
	Normal Newborn: Include All
	Nonviable Neonate: Exclude All
	Pediatrics Age: Include All
	Medical Tourism: Include All
	Prison Population: Include All
	Hospice: Exclude All
	Rehabilitation: Include All
	Advanced restrictions:
	Any Diagnosis: ICD-10( U071)
	Sex: Male
	Admission Age: Between (18 Year,110 Year)
	Ethnicity	Hospital	Cases	LOS Outliers	Mean LOS (Obs)	LOS StatSig	StDev LOS (Obs)	Mean LOS (Exp)	LOS Index	LOS Variance (Days)	Pct ICU Cases from ICU File	Mean ICU Days from ICU File	Cases With 1 or More (Any) Complications	Deaths (Obs)	Pct Deaths (Obs)	Deaths StatSig	Pct Deaths (Exp)	Mortality Index	Pct Early Deaths	CMI
	Declined	Comparison	1698	15	11.0006	**	16.3021	8.69782	1.26475	3910.1	21.0247	11.6471	98	338	19.9058		19.5895	1.01614	3.12132	2.89037
	Hispanic Origin	Comparison	39454	267	10.1222	**	13.3429	8.49049	1.19218	64378.1	25.863	11.6299	2023	4871	12.346	**	13.2862	0.929233	1.07974	2.84714
	Hispanic Origin Unknown	Comparison	8433	86	11.2889	**	14.483	8.94333	1.26227	19779.9	31.6732	11.6417	563	1412	16.7437	*	17.6684	0.947668	1.89731	2.91367
	Non Hispanic Origin	Comparison	120131	971	9.10931	**	11.2002	8.76591	1.03917	41252.9	25.4456	8.81085	6285	17390	14.4759	**	18.382	0.7875	2.00864	2.53405
	Not Reported	Comparison	4902	34	9.64463	*	22.9533	8.91235	1.08217	3589.66	28.9474	8.64482	282	601	12.2603	**	15.5587	0.788003	1.22399	2.76563
	Unavailable	Comparison	1608	2	9.36443		10.4569	8.92347	1.04942	709.057	29.7886	9.37996	92	312	19.403		19.842	0.977876	3.79353	2.95692
