# Supplementary material for: Male gender is a predictor of higher mortality in hospitalized adults with COVID-19
Source: PLoS One. 2021 Jul 9;16(7):e0254066. doi: 10.1371/journal.pone.0254066 (PMC8270145; doi:10.1371/journal.pone.0254066)
Supplement: S10 File — (XLSX) [file pone.0254066.s010.xlsx]

## Sheet: CDPRM Report
	Wednesday, June 2, 2021
	Clinical Data Base/Resource Manager v 8.12.0.11 Copyright © 2021 Vizient Inc. Confidentiality and publication restrictions per agreement with Vizient apply to the use of this data.
	1 An * denotes a significant difference between the observed and expected values at the .05 level of significance (** .01 level). No test is performed for cases < 10 for LOS and cost and cases < 25 for mortality.
	2 Focus HCO statistics are followed below by comparison values for the selected HCO Comparison Group. Example: CategoryCases Focus HCO -->xxxxxxxxxxxx HCO Comparison Group --> xxxx
	3 When applicable the number of cases is followed in brackets by the number of LOS outliers.
	4 Expected values are calculated using the 2019 (AMC) base-MS-DRG risk models.
	5 Cost/charges information is not available from all HCO's. Cases reported denotes the number of patient encounters for which observed cost/charges information is available. Cost/charges statistics are based on these patient encounters
	6 The report is ordered by LOS
	7 Cases With 1 or More (Any) Complications denotes unique patient count with at least 1 complication from either AHRQ’s PSI list (excluding PSI 02, 02a-h and 04, 04a-e), AHRQ’s PDI list (excluding PDI 06, 07, and 21), HAC list, THK complication, or any Vizient-defined complication
	Study Population:
	Report: Patient Outcomes By LOS
	Show Total and Subtotal: No
	Report Patient Type: Inpatient
	Risk Adjustment Model: 2019 Risk Model (AMC)
	AHRQ Version: : V2019 (Pediatric) / V2019 (Quality) / V2019 (Safety)
	Report Run Date : 06/02/2021 09:13 PM
	Time Period: Mar 2020 to Nov 2020
	Compare Hospitals: All available Hospitals in the database (AH_ORLANDO 100007,AHS-CHILTON 310017,AHS-HACKETTSTOWN 310115,AHS-MORRISTOWN 310015,AHS-NEWTON 310028,AHS-OVERLOOK 310051,ALABAMA 010033,ALAMEDA 050211,ALAMEDA_HIGHLAND 050320,ALAMEDA_SANLEANDRO 059920,ALBANY 330013,ALTRU 350019,ARKANSAS 040016,ASPIRUS_DIVINE 520041,ASPIRUS_IRONRIVER 231318,ASPIRUS_IRONWOOD 231333,ASPIRUS_KEWEENAW 231319,…
	Standard restrictions:
	LOS Outlier: Include All
	Early Death: Include All
	Bad Data: Exclude All
	Normal Newborn: Include All
	Nonviable Neonate: Exclude All
	Pediatrics Age: Include All
	Medical Tourism: Include All
	Prison Population: Include All
	Hospice: Exclude All
	Rehabilitation: Include All
	Advanced restrictions:
	Any Diagnosis: ICD-10( U071)
	Sex: Male
	Admission Age: Between (18 Year,110 Year)
	LOS (Days)	Hospital	Cases	LOS Outliers	Pct Cases	Pct Cases (Cum)	Mean LOS (Exp)	LOS Index	LOS Variance (Days)	Pct ICU Cases from ICU File	Mean ICU Days from ICU File	Cases With 1 or More (Any) Complications	Deaths (Obs)	Pct Deaths (Obs)	Deaths StatSig	Pct Deaths (Exp)	Mortality Index	Pct Early Deaths	CMI
	1	Comparison	14203		8.05954	8.05954	5.97795	0.167281	-70701.9	12.1735	1.00868	68	1953	13.7506		14.1277	0.973309	13.7506	1.78421
	2	Comparison	18066		10.2516	18.3111	6.46357	0.309427	-80638.8	9.22728	1.38452	99	1220	6.75302	**	10.2918	0.656154	6.75302	1.80572
	3	Comparison	18352		10.4139	28.725	7.01389	0.427723	-73662.9	10.4784	1.86063	129	1280	6.97472	**	11.0662	0.630274	0	1.8528
	4	Comparison	17022		9.65919	38.3842	7.54152	0.530397	-60283.7	12.5132	2.30047	170	1276	7.49618	**	12.0839	0.620344	0	1.92
	5	Comparison	15983		9.0696	47.4538	7.90237	0.632722	-46388.6	14.3027	2.74016	201	1292	8.08359	**	12.7591	0.633555	0	1.98194
	6	Comparison	13025		7.39108	54.8449	8.36599	0.717189	-30817.1	17.5739	3.27042	224	1338	10.2726	**	14.9008	0.689398	0	2.06771
	7	Comparison	10648		6.04224	60.8872	8.64325	0.80988	-17497.3	20.8302	3.71551	268	1305	12.2558	**	16.5031	0.742638	0	2.15279
	8	Comparison	8518		4.83357	65.7207	8.9088	0.897989	-7741.16	24.6537	4.29429	234	1155	13.5595	**	17.4232	0.778243	0	2.25242
	9	Comparison	7021		3.98409	69.7048	9.16651	0.981835	-1169.05	29.7251	4.63872	246	1077	15.3397	**	18.9722	0.808535	0	2.3603
	10	Comparison	5986		3.39677	73.1016	9.36398	1.06792	3807.19	32.7264	5.33282	251	1039	17.3572	**	20.4428	0.84906	0	2.45925
	11	Comparison	5036		2.85769	75.9593	9.58208	1.14798	7140.65	36.1597	5.91708	247	943	18.7252	**	21.4655	0.872336	0	2.58527
	12	Comparison	4447	1	2.52346	78.4827	9.63372	1.24562	10522.9	39.5098	6.59818	286	989	22.2397		22.8883	0.971661	0	2.7663
	13	Comparison	3771	1	2.13987	80.6226	10.0322	1.29583	11191.6	42.376	7.28473	237	861	22.8321		23.8296	0.958141	0	2.90053
	14	Comparison	3291		1.86749	82.4901	10.308	1.35817	12150.4	44.2723	7.69046	263	779	23.6706		23.9487	0.98839	0	3.04125
	15	Comparison	2880	3	1.63427	84.1244	10.3245	1.45285	13465.4	45.7986	8.5398	276	746	25.9028		25.1258	1.03092	0	3.14991
	16	Comparison	2383	1	1.35224	85.4766	10.619	1.50673	12822.9	48.888	9.1485	238	630	26.4373		26.3847	1.00199	0	3.44841
	17	Comparison	2190	1	1.24272	86.7193	10.9364	1.55444	13279.2	53.4703	9.70453	230	622	28.4018		26.9519	1.0538	0	3.64422
	18	Comparison	1978	2	1.12242	87.8417	11.085	1.62382	13677.9	54.7017	10.5333	244	574	29.0192	*	26.6473	1.08901	0	3.79841
	19	Comparison	1755		0.99588	88.8376	11.4001	1.66665	13337.8	56.8091	11.1916	240	528	30.0855	*	27.788	1.08268	0	3.92196
	20	Comparison	1550		0.879552	89.7172	11.4258	1.75042	13290	57.3548	12.0619	223	468	30.1935		28.3223	1.06607	0	4.18535
	21	Comparison	1410		0.800109	90.5173	11.5158	1.82359	13372.8	59.078	12.1765	227	455	32.2695	**	27.7281	1.16379	0	4.18325
	22	Comparison	1347		0.764359	91.2816	11.9679	1.83826	13513.3	61.0245	12.7324	249	410	30.438		28.7426	1.05898	0	4.48787
	23	Comparison	1139	3	0.646329	91.928	12.1745	1.88919	12330.2	60.755	13.2543	198	327	28.7094		28.323	1.01364	0	4.53263
	24	Comparison	1056	2	0.599231	92.5272	12.302	1.95091	12353.1	63.6364	14.003	194	322	30.4924		29.1852	1.04479	0	4.80442
	25	Comparison	947	8	0.537378	93.0646	12.3399	2.02595	11989.1	63.0412	14.5846	169	272	28.7223		30.0677	0.955253	0	4.79138
	26	Comparison	931	6	0.528299	93.5929	12.7838	2.03383	12304.3	64.1246	16.0117	187	287	30.8271		29.0309	1.06187	0	5.04549
	27	Comparison	760	5	0.431264	94.0242	12.5904	2.14449	10951.3	64.6053	16.1914	164	233	30.6579		29.9987	1.02197	0	5.14886
	28	Comparison	771	10	0.437506	94.4617	12.9819	2.15685	11579	63.035	17.5761	157	244	31.6472		29.3241	1.07922	0	5.48852
	29	Comparison	670	8	0.380194	94.8419	13.0225	2.22691	10704.9	67.3134	17.6652	159	200	29.8507		31.5764	0.945351	0	5.48524
	30	Comparison	610	6	0.346146	95.188	13.0906	2.29173	10314.8	67.8689	17.5048	144	178	29.1803		29.7367	0.98129	0	5.57806
	31	Comparison	627	10	0.355793	95.5438	13.5053	2.29539	10969.2	64.9123	19.1327	166	194	30.941		28.7833	1.07497	0	5.89618
	32	Comparison	504	6	0.285996	95.8298	12.9704	2.46716	9590.93	67.6587	19.5044	124	143	28.373		29.1079	0.974753	0	6.07125
	33	Comparison	483	7	0.27408	96.1039	13.795	2.39217	9276.02	71.0145	20.2741	118	121	25.0518	*	29.2846	0.855458	0	6.17138
	34	Comparison	458	15	0.259894	96.3638	14.461	2.35115	8948.85	64.1921	21.2347	138	123	26.8559		29.1133	0.92246	0	6.5739
	35	Comparison	411	74	0.233223	96.597	14.3572	2.43781	8484.2	66.18	21.8051	118	97	23.601	**	30.1916	0.781707	0	6.60695
	36	Comparison	388	56	0.220172	96.8172	14.391	2.50157	8384.3	72.1649	22.9393	120	111	28.6082		28.7179	0.996181	0	6.83233
	37	Comparison	355	72	0.201446	97.0186	15.8109	2.34015	7522.12	75.7746	23.0335	113	86	24.2254	**	30.6795	0.789626	0	7.21309
	38	Comparison	319	67	0.181018	97.1996	14.5364	2.61414	7484.9	70.5329	24.7778	106	90	28.2132		29.9983	0.940494	0	7.09155
	39	Comparison	285	62	0.161724	97.3613	14.9322	2.6118	6859.32	72.6316	23.8502	94	71	24.9123	*	30.9748	0.804275	0	7.07303
	40	Comparison	275	59	0.15605	97.5174	15.16	2.63853	6831.01	70.5455	24.9433	86	74	26.9091		30.6293	0.878541	0	7.58377
	41	Comparison	279	59	0.158319	97.6757	14.7921	2.77174	7312	75.2688	25.3095	99	70	25.0896	*	30.689	0.817543	0	7.50321
	42	Comparison	255	54	0.144701	97.8204	14.6872	2.85963	6964.76	73.3333	26.3636	92	58	22.7451		27.6131	0.823707	0	7.69995
	43	Comparison	236	53	0.133919	97.9543	14.7273	2.91975	6672.36	72.0339	28.0059	95	50	21.1864	**	30.3971	0.696989	0	7.8018
	44	Comparison	204	43	0.11576	98.0701	16.4058	2.68197	5629.21	69.6078	26.2324	72	33	16.1765	**	30.1858	0.535896	0	7.78848
	45	Comparison	191	37	0.108384	98.1785	15.5675	2.89063	5621.6	71.2042	28.9485	65	32	16.7539	**	30.3721	0.551622	0	8.36186
	46	Comparison	180	40	0.102142	98.2806	15.5959	2.94949	5472.73	72.2222	27.3077	64	31	17.2222	**	27.2287	0.632504	0	7.78395
	47	Comparison	184	29	0.104411	98.385	15.1859	3.09498	5853.79	76.6304	29.3901	75	41	22.2826	*	29.0096	0.768113	0	8.53982
	48	Comparison	168	21	0.0953321	98.4804	17.7181	2.7091	5087.36	66.0714	29.3423	77	31	18.4524	**	30.9462	0.596274	0	8.99446
	49	Comparison	157	32	0.0890901	98.5695	16.4117	2.98568	5116.37	70.0637	28.9909	60	26	16.5605	**	30.2338	0.547749	0	8.06996
	50	Comparison	126	14	0.0714991	98.6409	16.8498	2.9674	4176.93	67.4603	32.7412	61	27	21.4286	**	36.5394	0.586451	0	9.69582
	51	Comparison	127	26	0.0720666	98.713	14.7924	3.44771	4598.36	73.2283	32.9462	54	32	25.1969		31.6867	0.795187	0	8.54141
	52	Comparison	99	18	0.0561779	98.7692	16.0948	3.23085	3554.61	61.6162	30.4262	40	20	20.202		27.8413	0.725612	0	8.65677
	53	Comparison	107	15	0.0607175	98.8299	15.6072	3.39586	4001.03	78.5047	37.0357	41	20	18.6916	**	34.2643	0.545512	0	9.83674
	54	Comparison	109	18	0.0618524	98.8918	18.3593	2.94129	3884.84	74.3119	33.5185	58	19	17.4312	**	33.0048	0.528141	0	10.1848
	55	Comparison	82	14	0.0465312	98.9383	17.9053	3.07171	3041.76	71.9512	35.5085	39	21	25.6098		27.2733	0.939004	0	9.69527
	56	Comparison	104	16	0.0590151	98.9973	17.5268	3.19511	4001.21	74.0385	35.6364	47	18	17.3077	*	27.1349	0.637839	0	9.83192
	57	Comparison	93	18	0.0527731	99.0501	18.077	3.15319	3619.84	74.1935	35.5652	40	17	18.2796	**	32.9712	0.55441	0	10.1318
	58	Comparison	70	8	0.0397217	99.0898	17.4262	3.32832	2840.17	71.4286	36.46	30	12	17.1429		24.9199	0.68792	0	9.92835
	59	Comparison	79	10	0.0448288	99.1346	17.8792	3.29993	3248.55	72.1519	39.7544	29	11	13.9241	**	31.3768	0.443769	0	11.1438
	60	Comparison	78	9	0.0442613	99.1789	19.0011	3.15771	3197.91	70.5128	37.1455	37	15	19.2308	*	32.3016	0.59535	0	10.7195
	61	Comparison	52	8	0.0295076	99.2084	17.6527	3.45556	2254.06	73.0769	35.2105	27	6	11.5385	**	27.8563	0.414214	0	8.82488
	62	Comparison	83	9	0.0470986	99.2555	17.8044	3.48228	3668.23	62.6506	41.5192	35	14	16.8675	*	26.9943	0.624854	0	11.0723
	63	Comparison	72	12	0.0408566	99.2964	18.8804	3.33679	3176.61	76.3889	34.9273	33	10	13.8889	**	28.2329	0.49194	0	10.1761
	64	Comparison	60	10	0.0340472	99.3304	16.4159	3.89865	2855.04	78.3333	40.4043	24	11	18.3333	*	30.022	0.610663	0	10.753
	65	Comparison	55	5	0.0312099	99.3616	18.293	3.55327	2568.89	63.6364	43.9429	19	15	27.2727		32.2034	0.846889	0	10.9434
	66	Comparison	44	10	0.0249679	99.3866	14.3724	4.59214	2271.62	72.7273	33.9062	27	7	15.9091		26.3677	0.603356	0	10.1766
	67	Comparison	47	9	0.0266703	99.4133	20.1542	3.32437	2201.75	74.4681	39.7143	24	5	10.6383	*	24.6917	0.430845	0	11.0464
	68	Comparison	43	8	0.0244005	99.4377	16.4519	4.13326	2216.57	69.7674	38.8667	26	4	9.30233	**	28.4275	0.32723	0	10.5081
	69	Comparison	40	10	0.0226981	99.4604	18.0731	3.81782	2037.07	82.5	40.4545	19	6	15	*	32.9295	0.455519	0	10.4893
	70	Comparison	41	9	0.0232656	99.4836	20.6859	3.38394	2021.88	73.1707	35.6333	15	3	7.31707	**	33.6429	0.217492	0	11.4145
	71	Comparison	29	3	0.0164561	99.5001	18.1343	3.91524	1533.11	82.7586	46	16	4	13.7931	*	36.5349	0.377532	0	14.4588
	72	Comparison	33	11	0.018726	99.5188	18.3939	3.91435	1769	81.8182	45.5926	19	6	18.1818		31.8331	0.571161	0	10.2673
	73	Comparison	37	8	0.0209958	99.5398	17.9271	4.07206	2037.7	75.6757	44.5357	25	4	10.8108		21.6009	0.500479	0	10.3752
	74	Comparison	44	11	0.0249679	99.5648	20.981	3.527	2332.84	63.6364	43.2143	22	7	15.9091		26.086	0.60987	0	11.9103
	75	Comparison	22	6	0.012484	99.5772	16.8898	4.44055	1278.42	86.3636	36.4211	14	6	27.2727		27.4022	0.995274	0	9.70813
	76	Comparison	32	10	0.0181585	99.5954	19.4593	3.90559	1809.3	71.875	34.913	14	5	15.625		27.7095	0.563886	0	10.2432
	77	Comparison	23	1	0.0130514	99.6085	20.4712	3.76138	1300.16	73.913	54.3529	13	3	13.0435		31.0536	0.420031	0	14.192
	78	Comparison	24	3	0.0136189	99.6221	23.5412	3.31334	1307.01	83.3333	46.15	12	2	8.33333		30.5946	0.272379	0	12.8089
	79	Comparison	22	5	0.012484	99.6346	17.836	4.42925	1345.61	77.2727	46.5294	14	2	9.09091		25.9315	0.350574	0	10.8745
	80	Comparison	27	5	0.0153212	99.6499	18.2922	4.37346	1666.11	77.7778	51.2857	11	3	11.1111	*	34.1054	0.325788	0	12.1954
	81	Comparison	33	16	0.018726	99.6686	22.2581	3.63913	1938.48	66.6667	40.8636	17	5	15.1515		19.5973	0.773141	0	10.1243
	82	Comparison	22	1	0.012484	99.6811	18.1759	4.51146	1404.13	86.3636	52.1053	14	3	13.6364		32.7936	0.415824	0	13.844
	83	Comparison	23	6	0.0130514	99.6941	23.3753	3.55075	1371.37	73.913	54.4706	11	5	21.7391		34.1596	0.636398	0	13.2468
	84	Comparison	19	6	0.0107816	99.7049	19.9067	4.21969	1217.77	68.4211	48.0769	12	4	21.0526		29.4003	0.716068	0	12.5661
	85	Comparison	15	4	0.0085118	99.7134	18.8469	4.51002	992.296	86.6667	53.6154	8	4	26.6667		28.5335	0.934575	0	12.7148
	86	Comparison	19	5	0.0107816	99.7242	21.6974	3.96361	1221.75	73.6842	53.2857	13	4	21.0526		39.854	0.528244	0	12.0196
	87	Comparison	22	2	0.012484	99.7367	15.8583	5.4861	1565.12	72.7273	48.875	12	3	13.6364		24.1944	0.563616	0	12.0891
	88	Comparison	21	1	0.0119165	99.7486	20.9617	4.19814	1407.8	57.1429	40	16	2	9.52381		23.3339	0.408154	0	15.1117
	89	Comparison	12	2	0.00680944	99.7554	23.314	3.81744	788.232	91.6667	39.2727	6	3	25		36.4701	0.685492	0	12.9923
	90	Comparison	17	6	0.0096467	99.7651	25.0834	3.58804	1103.58	70.5882	41.3333	15	1	5.88235		35.0032	0.168052	0	10.6757
	91	Comparison	13	2	0.00737689	99.7725	17.425	5.22237	956.474	84.6154	47.1818	8	2	15.3846		42.6498	0.36072	0	12.2898
	92	Comparison	24	7	0.0136189	99.7861	15.4046	5.97223	1838.29	75	62.7778	13	4	16.6667		25.4114	0.655875	0	10.1063
	93	Comparison	12	3	0.00680944	99.7929	13.38	6.95068	955.44	83.3333	57.8	10	2	16.6667		33.4583	0.498132	0	11.7175
	94	Comparison	13	2	0.00737689	99.8003	17.2967	5.43456	997.143	84.6154	55.6364	9	1	7.69231		30.3641	0.253335	0	13.1834
	95	Comparison	18	3	0.0102142	99.8105	20.3169	4.6759	1344.29	83.3333	49.8	14	3	16.6667		35.1797	0.473757	0	13.7958
	96	Comparison	15	3	0.0085118	99.819	22.2058	4.32319	1106.91	80	55.0833	10	6	40		37.6928	1.06121	0	14.4302
	97	Comparison	11	4	0.00624198	99.8252	21.8293	4.44357	826.878	63.6364	49.8571	5	4	36.3636		23.6793	1.53567	0	13.2085
	98	Comparison	9	1	0.00510708	99.8303	23.2364	4.21752	672.872	77.7778	53.8571	7	2	22.2222		38.1218	0.582927	0	14.1918
	99	Comparison	12	1	0.00680944	99.8371	15.8275	6.25494	998.07	91.6667	55.4545	5	0	0		21.4086	0	0	13.9914
	100	Comparison	10	4	0.00567453	99.8428	22.4619	4.45198	775.381	60	65.8333	6	4	40		22.5178	1.77637	0	10.7668
	101	Comparison	7	1	0.00397217	99.8468	24.0951	4.19173	538.334	85.7143	70	3	0	0		39.5524	0	0	15.4631
	102	Comparison	4	2	0.00226981	99.8491	26.1578	3.89941	303.369	50	39	2	1	25		47.9253	0.521646	0	10.3333
	103	Comparison	5		0.00283727	99.8519	15.8328	6.50547	435.836	100	62.2	4	2	40		6.83804	5.84963	0	15.9973
	104	Comparison	15	3	0.0085118	99.8604	17.1688	6.05749	1302.47	60	47	6	0	0		31.3279	0	0	13.0397
	105	Comparison	6	3	0.00340472	99.8638	20.1216	5.21827	509.27	83.3333	34.4	4	1	16.6667		28.826	0.578181	0	9.4154
	106	Comparison	5	1	0.00283727	99.8666	15.1292	7.0063	454.354	40	41.5	4	2	40		15.6794	2.55112	0	13.2263
	107	Comparison	10	3	0.00567453	99.8723	15.355	6.96841	916.45	100	55.7	5	0	0		20.1112	0	0	10.7561
	108	Comparison	8	3	0.00453963	99.8769	15.5631	6.93947	739.495	62.5	67.8	2	1	12.5		9.13272	1.36871	0	8.94121
	109	Comparison	6	3	0.00340472	99.8803	13.9399	7.81925	570.36	83.3333	47.8	2	1	16.6667		8.10884	2.05537	0	9.43853
	110	Comparison	7	3	0.00397217	99.8842	16.8763	6.51803	651.866	57.1429	48.25	4	2	28.5714		36.052	0.792506	0	10.4731
	111	Comparison	9	5	0.00510708	99.8893	15.2181	7.29395	862.037	66.6667	59.5	5	2	22.2222		30.4445	0.729925	0	8.97351
	112	Comparison	4	1	0.00226981	99.8916	19.6257	5.70682	369.497	100	75.75	2	1	25		44.384	0.563266	0	13.944
	113	Comparison	6	2	0.00340472	99.895	17.7506	6.36599	571.497	83.3333	62.2	4	1	16.6667		9.96496	1.67253	0	11.0039
	114	Comparison	6	2	0.00340472	99.8984	21.3136	5.34868	556.118	66.6667	47.5	3	1	16.6667		47.0162	0.354488	0	10.8477
	115	Comparison	8	4	0.00453963	99.903	25.5051	4.5089	715.959	75	56.6667	5	1	12.5		28.95	0.43178	0	10.8727
	116	Comparison	4	3	0.00226981	99.9052	20.1166	5.7664	383.534	75	63.6667	2	0	0		18.9799	0	0	5.55408
	117	Comparison	7	2	0.00397217	99.9092	25.6777	4.55648	639.256	71.4286	58.4	4	2	28.5714		55.2807	0.516842	0	12.8731
	118	Comparison	5	2	0.00283727	99.912	16.5121	7.14627	507.439	60	60.3333	2	2	40		19.2493	2.078	0	10.6261
	119	Comparison	5	3	0.00283727	99.9149	17.6463	6.74362	506.769	100	37	2	1	20		39.8392	0.502018	0	6.38608
	120	Comparison	2	1	0.00113491	99.916	14.7385	8.14197	210.523	0		1	0	0		0.442385	0	0	6.39045
	121	Comparison	2	1	0.00113491	99.9172	10.0792	12.0049	221.842	50	79	1	0	0		20.8231	0	0	10.4225
	122	Comparison	5	1	0.00283727	99.92	20.34	5.99803	508.3	80	51.5	3	1	20		36.6845	0.54519	0	12.5848
	123	Comparison	5	2	0.00283727	99.9228	15.2928	8.04298	538.536	60	54.3333	3	0	0		4.74252	0	0	10.4445
	124	Comparison	4	3	0.00226981	99.9251	15.5574	7.97047	433.77	50	40.5	1	0	0		2.97069	0	0	4.42288
	125	Comparison	7	1	0.00397217	99.9291	21.5803	5.79233	723.938	100	51	4	1	14.2857		27.9945	0.510304	0	15.6836
	126	Comparison	8	3	0.00453963	99.9336	24.3586	5.17271	813.131	75	48.5	2	1	12.5		24.5456	0.509256	0	13.2667
	127	Comparison	4	2	0.00226981	99.9359	18.7905	6.75873	432.838	100	49.5	1	2	50		31.501	1.58725	0	11.1837
	128	Comparison	2	1	0.00113491	99.937	24.3927	5.24746	207.214	0		1	0	0		3.83168	0	0	10.5731
	129	Comparison	3		0.00170236	99.9387	33.3292	3.87048	287.012	100	86.3333	3	1	33.3333		64.2242	0.519015	0	18.9539
	130	Comparison	2		0.00113491	99.9398	27.3492	4.75334	205.302	100	89.5	1	1	50		17.4412	2.86677	0	18.9539
	132	Comparison	1	1	0.000567453	99.9404	12.8476	10.2743	119.152	100	26	1	0	0		5.33673	0	0	4.6078
	133	Comparison	2	1	0.00113491	99.9416	7.46635	17.8133	251.067	50	118	1	1	50		2.90994	17.1825	0	10.3996
	134	Comparison	4		0.00226981	99.9438	22.5953	5.93045	445.619	75	101.667	2	0	0		19.6923	0	0	17.1014
	136	Comparison	4	1	0.00226981	99.9461	26.0148	5.22778	439.941	100	89.5	3	1	25		58.8693	0.424669	0	15.5087
	137	Comparison	1		0.000567453	99.9467	29.3889	4.66162	107.611	100	68	1	0	0		8.96669	0	0	18.9912
	138	Comparison	3	2	0.00170236	99.9484	18.4239	7.49028	358.728	66.6667	71.5	1	1	33.3333		25.3846	1.31313	0	9.26463
	139	Comparison	1		0.000567453	99.9489	19.6058	7.08974	119.394	100	135	1	0	0		8.24978	0	0	18.9539
	140	Comparison	2		0.00113491	99.9501	20.305	6.89485	239.39	50	80	2	1	50		17.0749	2.92827	0	15.2488
	141	Comparison	2		0.00113491	99.9512	11.5022	12.2585	258.996	100	47	2	0	0		58.1162	0	0	11.7029
	142	Comparison	2		0.00113491	99.9523	12.387	11.4637	259.226	100	95	1	0	0		10.0303	0	0	11.5438
	143	Comparison	1	1	0.000567453	99.9529	48.9712	2.92008	94.0288	100	10	1	0	0		81.293	0	0	5.0986
	144	Comparison	1		0.000567453	99.9535	18.0531	7.97647	125.947	0		1	0	0		4.79543	0	0	11.5438
	145	Comparison	5	3	0.00283727	99.9563	20.987	6.90904	620.065	20	19	3	0	0		9.73382	0	0	9.13196
	146	Comparison	2	2	0.00113491	99.9574	16.6576	8.76477	258.685	0		0	0	0		0.0727	0	0	1.2154
	148	Comparison	1		0.000567453	99.958	48.56	3.04778	99.44	100	10	1	0	0		78.9155	0	0	18.9539
	149	Comparison	1		0.000567453	99.9586	17.2186	8.65343	131.781	100	15	0	0	0		50.7965	0	0	18.9912
	150	Comparison	1		0.000567453	99.9591	12.5396	11.9621	137.46	100	41	1	1	100		6.00141	16.6628	0	18.9539
	151	Comparison	1		0.000567453	99.9597	24.342	6.20327	126.658	100	151	0	1	100		38.4492	2.60084	0	18.9912
	152	Comparison	2	1	0.00113491	99.9608	17.3333	8.76925	269.333	50	148	1	0	0		3.93014	0	0	10.5918
	155	Comparison	1	1	0.000567453	99.9614	11.6818	13.2685	143.318	100	17	0	0	0		81.293	0	0	11.5438
	156	Comparison	5	3	0.00283727	99.9643	26.8184	5.81689	645.908	60	58	2	0	0		21.9328	0	0	8.72448
	157	Comparison	2	2	0.00113491	99.9654	8.0598	19.4794	297.88	50	2	1	1	50		20.293	2.46391	0	3.7651
	158	Comparison	1		0.000567453	99.966	11.97	13.1997	146.03	100	143	1	0	0		1.42192	0	0	18.9539
	159	Comparison	2		0.00113491	99.9671	28.0527	5.6679	261.895	50	105	2	0	0		71.3522	0	0	18.9725
	160	Comparison	1		0.000567453	99.9677	22.6534	7.06296	137.347	100	158	1	0	0		29.5378	0	0	18.9539
	161	Comparison	4	2	0.00226981	99.9699	14.1985	11.3392	587.206	100	54	3	1	25		15.8625	1.57604	0	12.9183
	163	Comparison	2	2	0.00113491	99.9711	28.0809	5.80466	269.838	50	2	1	0	0		8.37531	0	0	2.7337
	166	Comparison	3		0.00170236	99.9728	54.281	3.05816	335.157	100	75	2	1	33.3333		40.7615	0.817765	0	18.9539
	167	Comparison	1		0.000567453	99.9733	16.1412	10.3462	150.859	100	114	1	0	0		70.7899	0	0	18.9539
	168	Comparison	2	1	0.00113491	99.9745	13.8261	12.1509	308.348	50	113	1	0	0		1.24815	0	0	10.1141
	170	Comparison	1	1	0.000567453	99.975	10.2654	16.5605	159.735	100	54	0	0	0		25.3581	0	0	11.5438
	173	Comparison	1		0.000567453	99.9756	46.4005	3.72841	126.6	100	76	0	0	0		36.2544	0	0	27.6339
	175	Comparison	1	1	0.000567453	99.9762	15.6066	11.2132	159.393	0		0	0	0		0.0166	0	0	1.2154
	179	Comparison	1	1	0.000567453	99.9767	9.6607	18.5287	169.339	100	5	0	0	0		1.42192	0	0	1.8453
	181	Comparison	1		0.000567453	99.9773	27.5053	6.58055	153.495	100	41	1	0	0		86.6868	0	0	18.9912
	184	Comparison	1	1	0.000567453	99.9779	11.8343	15.548	172.166	100	80	0	0	0		0.008	0	0	1.2371
	188	Comparison	2	2	0.00113491	99.979	16.4316	11.4414	343.137	0		0	0	0		0.70574	0	0	3.08
	189	Comparison	1	1	0.000567453	99.9796	10.1005	18.7119	178.899	0		0	0	0		0.0166	0	0	1.2154
	190	Comparison	1	1	0.000567453	99.9801	14.8775	12.771	175.123	100	53	1	0	0		38.7171	0	0	11.862
	192	Comparison	1	1	0.000567453	99.9807	6.9375	27.6757	185.062	100	172	1	1	100		5.9043	16.9368	0	11.862
	193	Comparison	1		0.000567453	99.9813	30.2851	6.37277	162.715	0		1	0	0		52.0504	0	0	18.9912
	194	Comparison	1		0.000567453	99.9818	16.0826	12.0627	177.917	100	190	1	0	0		4.01967	0	0	18.9912
	201	Comparison	1	1	0.000567453	99.9824	11.9591	16.8073	189.041	0		0	0	0		0.83443	0	0	2.5414
	204	Comparison	1	1	0.000567453	99.983	7.6481	26.6733	196.352	0		0	0	0		19.4347	0	0	11.862
	205	Comparison	1	1	0.000567453	99.9835	40.4101	5.07299	164.59	100	3	1	0	0		25.0243	0	0	18.9539
	206	Comparison	2	2	0.00113491	99.9847	30.2911	6.80068	351.418	50	153	1	1	50		43.5016	1.14938	0	18.9912
	207	Comparison	1		0.000567453	99.9852	50.5781	4.09268	156.422	100	49	0	0	0		2.27346	0	0	27.6339
	210	Comparison	1	1	0.000567453	99.9858	26.8978	7.80733	183.102	100	185	0	0	0		57.6224	0	0	11.862
	215	Comparison	1	1	0.000567453	99.9864	54.9955	3.90941	160.005	0		1	0	0		67.8258	0	0	18.9912
	220	Comparison	1	1	0.000567453	99.9869	23.8838	9.21126	196.116	100	9	1	0	0		32.6475	0	0	18.9912
	225	Comparison	1	1	0.000567453	99.9875	21.9707	10.2409	203.029	100	94	1	0	0		4.55735	0	0	18.9912
	230	Comparison	1	1	0.000567453	99.9881	24.0757	9.5532	205.924	0		1	0	0		47.5757	0	0	18.9912
	233	Comparison	1	1	0.000567453	99.9887	14.5368	16.0283	218.463	0		0	0	0		0.008	0	0	1.2154
	235	Comparison	2	2	0.00113491	99.9898	10.6597	22.0456	448.681	50	9	1	0	0		0.088	0	0	1.3267
	236	Comparison	1	1	0.000567453	99.9904	7.7822	30.3256	228.218	0		0	0	0		6.01204	0	0	1.438
	241	Comparison	1	1	0.000567453	99.9909	28.7201	8.39134	212.28	100	127	1	0	0		14.7426	0	0	18.9539
	246	Comparison	1	1	0.000567453	99.9915	23.8234	10.326	222.177	0		0	0	0		0.0727	0	0	1.2154
	248	Comparison	1	1	0.000567453	99.9921	16.5822	14.9558	231.418	100	12	1	1	100		50.8058	1.96828	0	5.0986
	252	Comparison	1	1	0.000567453	99.9926	33.6978	7.47823	218.302	0		0	0	0		0.0727	0	0	1.2371
	258	Comparison	1	1	0.000567453	99.9932	10.6628	24.1963	247.337	0		0	0	0		5.53931	0	0	2.1924
	267	Comparison	1	1	0.000567453	99.9938	11.0028	24.2666	255.997	0		0	0	0		0.008	0	0	1.2154
	272	Comparison	1	1	0.000567453	99.9943	12.1791	22.3333	259.821	0		0	0	0		0.008	0	0	1.2154
	276	Comparison	1	1	0.000567453	99.9949	4.0403	68.3118	271.96	100	6	0	0	0		0.1868	0	0	1.3747
	277	Comparison	1	1	0.000567453	99.9955	80.4674	3.44239	196.533	100	277	1	1	100		20.2391	4.94092	0	27.6339
	279	Comparison	1	1	0.000567453	99.996	14.0478	19.8608	264.952	0		0	0	0		0.0166	0	0	1.2371
	283	Comparison	1	1	0.000567453	99.9966	14.2696	19.8324	268.73	0		0	0	0		0.0166	0	0	1.2154
	347	Comparison	1	1	0.000567453	99.9972	6.4809	53.5419	340.519	0		1	0	0		9.76412	0	0	5.0986
	356	Comparison	1	1	0.000567453	99.9977	8.8096	40.4105	347.19	0		0	0	0		0.49645	0	0	2.1924
	399	Comparison	1	1	0.000567453	99.9983	16.5763	24.0705	382.424	100	5	0	0	0		9.57537	0	0	2.6739
	558	Comparison	1	1	0.000567453	99.9989	74.2071	7.5195	483.793	100	244	1	0	0		76.5847	0	0	5.0986
	633	Comparison	1	1	0.000567453	99.9994	28.4181	22.2745	604.582	100	153	1	0	0		3.52069	0	0	18.9912
	1381	Comparison	1	1	0.000567453	100	31.3661	44.0284	1349.63	0		1	1	100		4.80184	20.8254	0	3.5746
