# Supplementary material for: Male gender is a predictor of higher mortality in hospitalized adults with COVID-19
Source: PLoS One. 2021 Jul 9;16(7):e0254066. doi: 10.1371/journal.pone.0254066 (PMC8270145; doi:10.1371/journal.pone.0254066)
Supplement: S11 File — (XLSX) [file pone.0254066.s011.xlsx]

## Sheet: CDPRM Report
	Wednesday, June 2, 2021
	Clinical Data Base/Resource Manager v 8.12.0.11 Copyright © 2021 Vizient Inc. Confidentiality and publication restrictions per agreement with Vizient apply to the use of this data.
	1 An * denotes a significant difference between the observed and expected values at the .05 level of significance (** .01 level). No test is performed for cases < 10 for LOS and cost and cases < 25 for mortality.
	2 Focus HCO statistics are followed below by comparison values for the selected HCO Comparison Group. Example: CategoryCases Focus HCO -->xxxxxxxxxxxx HCO Comparison Group --> xxxx
	3 When applicable the number of cases is followed in brackets by the number of LOS outliers.
	4 Expected values are calculated using the 2019 (AMC) base-MS-DRG risk models.
	5 Cost/charges information is not available from all HCO's. Cases reported denotes the number of patient encounters for which observed cost/charges information is available. Cost/charges statistics are based on these patient encounters
	6 The report is ordered by Vizient Primary Payer
	7 Cases With 1 or More (Any) Complications denotes unique patient count with at least 1 complication from either AHRQ’s PSI list (excluding PSI 02, 02a-h and 04, 04a-e), AHRQ’s PDI list (excluding PDI 06, 07, and 21), HAC list, THK complication, or any Vizient-defined complication
	Study Population:
	Report: Patient Outcomes By Vizient Primary Payer
	Show Total and Subtotal: No
	Report Patient Type: Inpatient
	Risk Adjustment Model: 2019 Risk Model (AMC)
	AHRQ Version: : V2019 (Pediatric) / V2019 (Quality) / V2019 (Safety)
	Report Run Date : 06/02/2021 08:55 PM
	Time Period: Mar 2020 to Nov 2020
	Compare Hospitals: All available Hospitals in the database (AH_ORLANDO 100007,AHS-CHILTON 310017,AHS-HACKETTSTOWN 310115,AHS-MORRISTOWN 310015,AHS-NEWTON 310028,AHS-OVERLOOK 310051,ALABAMA 010033,ALAMEDA 050211,ALAMEDA_HIGHLAND 050320,ALAMEDA_SANLEANDRO 059920,ALBANY 330013,ALTRU 350019,ARKANSAS 040016,ASPIRUS_DIVINE 520041,ASPIRUS_IRONRIVER 231318,ASPIRUS_IRONWOOD 231333,ASPIRUS_KEWEENAW 231319,…
	Standard restrictions:
	LOS Outlier: Include All
	Early Death: Include All
	Bad Data: Exclude All
	Normal Newborn: Include All
	Nonviable Neonate: Exclude All
	Pediatrics Age: Include All
	Medical Tourism: Include All
	Prison Population: Include All
	Hospice: Exclude All
	Rehabilitation: Include All
	Advanced restrictions:
	Any Diagnosis: ICD-10( U071)
	Sex: Male
	Admission Age: Between (18 Year,110 Year)
	Vizient Primary Payer	Hospital	Cases	LOS Outliers	Mean LOS (Obs)	LOS StatSig	StDev LOS (Obs)	Mean LOS (Exp)	LOS Index	LOS Variance (Days)	Pct ICU Cases from ICU File	Mean ICU Days from ICU File	Cases With 1 or More (Any) Complications	Deaths (Obs)	Pct Deaths (Obs)	Deaths StatSig	Pct Deaths (Exp)	Mortality Index	Pct Early Deaths	CMI
	Auto Insurance Exclusive Provider Organization (EPO)	Comparison	3		4.33333		4.93288	11.4179	0.37952	-21.2538	0		0	0	0		27.2314	0	0	2.41977
	Auto Insurance Health Maintenance Organization (HMO)	Comparison	2		6		5.65685	3.28415	1.82696	5.4317	0		0	0	0		0.1313	0	0	1.3471
	Auto Insurance Preferred Provider Organization (PPO)	Comparison	3		6.33333		4.16333	6.84457	0.925308	-1.5337	0		0	0	0		2.1128	0	0	4.14013
	Auto Insurance Traditional/Indemnity	Comparison	42		8.64286		7.70119	7.42152	1.16457	51.296	35.7143	7.8	3	2	4.7619		2.21219	2.15257	0	3.55853
	Auto Liability Ins. (Unspecified)	Comparison	43	1	10.4419		15.6072	8.084	1.29167	101.388	32.5581	6.14286	2	3	6.97674		5.76129	1.21097	0	4.25944
	Charity NOS	Comparison	1306	8	9.41884	**	12.192	7.73412	1.21783	2200.24	15.5436	11.7537	57	148	11.3323		9.86276	1.149	1.22511	2.68516
	Charity Traditional/Indemnity	Comparison	245	3	9.2449	*	14.4967	7.3027	1.26596	475.837	24.4898	10.25	2	15	6.12245		7.75732	0.789248	0	2.30118
	Commercial/Private Exclusive Provider Organization (EPO)	Comparison	310	1	8.70968		10.157	8.19513	1.06279	159.508	28.0645	10.8276	13	38	12.2581		11.3358	1.08136	0.967742	2.78733
	Commercial/Private Health Maintenance Organization (HMO)	Comparison	12111	62	9.22599	**	12.1111	8.49325	1.08627	8874.29	23.8956	11.5587	546	1042	8.60375	**	10.1972	0.84374	0.75964	2.8038
	Commercial/Private International	Comparison	21	2	22.8095		49.072	9.35358	2.43859	282.575	23.8095	36.6	3	2	9.52381		8.90473	1.06952	0	4.44075
	Commercial/Private NOS	Comparison	3494	16	8.64797	**	10.0374	8.18664	1.05635	1611.89	24.7567	9.03121	129	328	9.38752		9.63038	0.974782	0.915856	2.70638
	Commercial/Private Point-of-Service (POS)	Comparison	3375	8	8.2083		10.3175	8.46923	0.969191	-880.639	24.3852	10.7497	126	240	7.11111	**	9.13284	0.778631	0.622222	2.73438
	Commercial/Private Preferred Provider Organization (PPO)	Comparison	17588	70	8.84575	**	11.4097	8.51415	1.03895	5832.14	26.2054	10.8047	752	1382	7.85763	**	9.64896	0.81435	0.670912	2.75848
	Commercial/Private Prisoners	Comparison	156		12.0321	**	11.858	8.35305	1.44044	573.924	46.1538	12.125	9	30	19.2308		17.9517	1.07125	0.641026	2.69574
	Commercial/Private Traditional/Indemnity	Comparison	8113	37	8.66967	**	11.2471	8.34691	1.03867	2618.53	23.9739	10.3943	329	684	8.43091	**	9.90127	0.851499	0.936768	2.66644
	Commercial/Private Transplant Network	Comparison	96	4	18.3125	*	34.3886	11.1172	1.64722	690.749	34.375	18.5455	10	14	14.5833		11.0349	1.32157	2.08333	3.92318
	Commercial/Private University Employees	Comparison	324		9.42593		12.1165	8.88081	1.06138	176.618	13.5802	10.4091	18	39	12.037		15.0711	0.798685	1.54321	2.71259
	Commercial/Private University Students	Comparison	4		6		6.16441	7.44233	0.8062	-5.7693	25	11	0	0	0		5.86102	0	0	3.1156
	County Medically Indigent Services NOS	Comparison	158		7.3481		7.56368	7.46686	0.984095	-18.7641	22.7848	7.58333	5	11	6.96203		9.779	0.711936	0.632911	2.42943
	County Medically Indigent Services Traditional/Indemnity	Comparison	17		8		6.52878	6.18474	1.29351	30.8595	11.7647	8	0	1	5.88235		3.96744	1.48266	0	1.76261
	Medicaid NOS	Comparison	1845	18	10.7019	**	15.1935	8.35571	1.28079	4328.71	26.5583	11.1776	107	202	10.9485		12.0319	0.909958	1.02981	2.9717
	Medicaid Traditional/Indemnity	Comparison	11720	150	11.6082	**	21.053	8.52628	1.36146	36120	29.4966	11.6995	723	1214	10.3584	**	13.0289	0.795032	1.05802	2.96309
	Medicaid Transplant Network	Comparison	41		5.46341		6.00041	6.42317	0.85058	-39.3498	21.9512	3.77778	2	0	0		4.19027	0	0	1.78459
	Medicaid/Managed Care	Comparison	15692	140	9.93162	**	14.9234	8.43339	1.17765	23510.2	23.974	10.3644	770	1414	9.01096	**	10.7181	0.840721	0.873056	2.68789
	Medicare NOS	Comparison	3156	20	9.12864		9.04558	8.93808	1.02132	601.413	23.2573	7.31199	181	527	16.6984	**	22.685	0.736098	2.28137	2.48721
	Medicare Traditional/Indemnity	Comparison	42485	422	9.68405	**	11.011	9.24745	1.04721	18548.9	27.0401	8.6257	2741	8415	19.807	**	25.0376	0.791088	2.89514	2.50586
	Medicare Transplant Network	Comparison	162	1	10.2654		12.4321	10.2031	1.00611	10.1037	29.0123	8.55319	9	24	14.8148		17.9458	0.825529	1.85185	2.75552
	Medicare/Managed Care	Comparison	34579	314	9.63969	**	10.7184	9.09295	1.06013	18905.9	26.0245	8.67519	2041	7304	21.1226	**	25.0624	0.842801	2.80517	2.51924
	Military NOS	Comparison	294		9.36735		11.6581	8.90212	1.05226	136.777	27.2109	11.9125	19	23	7.82313	**	14.0985	0.554892	0.680272	2.96086
	Military Tri-Care	Comparison	576	4	8.93924		13.1809	8.67197	1.03082	153.946	32.8125	8.11111	34	77	13.3681		14.7828	0.904295	1.5625	2.76444
	Military Veterans Administration	Comparison	1576	9	8.3731		9.41645	8.78904	0.952675	-655.53	28.4898	7.51002	84	275	17.4492	**	22.806	0.765116	2.53807	2.39316
	Other NOS	Comparison	3502	27	8.31411	**	10.5301	7.82349	1.06271	1718.15	27.0131	8.85095	129	279	7.96688	**	9.60941	0.82907	1.08509	2.504
	Research NOS	Comparison	21		8.61905		3.87913	8.64069	0.997495	-0.4545	28.5714	6.16667	0	4	19.0476		15.6963	1.21351	0	2.39404
	Research Traditional/Indemnity	Comparison	199	1	9.66834		12.2198	8.53433	1.13288	225.668	36.6834	11.0548	11	13	6.53266	*	12.3796	0.527694	0.502513	2.97615
	Self-Pay - Cash in Full International	Comparison	2		21		12.7279	16.7872	1.25095	8.4256	0		0	0	0		77.0984	0	0	6.4248
	Self-Pay - Cash in Full NOS	Comparison	542	2	7.74354		9.79375	6.95391	1.11355	427.979	23.0627	7.728	27	37	6.82657		8.26687	0.825774	1.29151	2.56575
	Self-Pay - Uninsured NOS	Comparison	6177	26	7.47045		9.59284	7.44708	1.00314	144.357	23.0856	8.10098	196	472	7.64125	*	8.38654	0.911132	1.37607	2.52703
	State Assisted Healthcare Health Maintenance Organization (HMO)	Comparison	133	3	9.29323		10.7751	8.03522	1.15656	167.316	16.5414	14.2727	2	9	6.76692		7.0065	0.965806	1.50376	2.84875
	State Assisted Healthcare NOS	Comparison	1552	8	8.74291	**	10.3165	7.87945	1.10958	1340.1	24.8711	9.56218	53	155	9.98711	*	8.50242	1.17462	0.966495	2.68071
	State Assisted Healthcare Prisoners	Comparison	1191	8	10.7582	**	11.295	9.03078	1.19128	2057.34	36.44	10.1682	70	182	15.2813		16.942	0.901978	1.09152	2.86009
	State Assisted Healthcare Traditional/Indemnity	Comparison	632	3	8.48259		10.4763	7.83557	1.08258	408.921	38.9241	8.72358	26	59	9.33544		8.73761	1.06842	0.949367	2.4775
	Title V Maternal & Child Health NOS	Comparison	1		10			6.0332	1.6575	3.9668	0		0	0	0		0.80676	0	0	1.8053
	Title V Maternal & Child Health Traditional/Indemnity	Comparison	3		9.33333		7.0946	5.7745	1.6163	10.6765	0		0	0	0		2.0573	0	0	1.67733
	Unknown NOS	Comparison	1966	6	8.08342		10.7607	7.7087	1.04861	736.7	18.4639	10.1267	56	205	10.4273		9.32388	1.11834	1.57681	2.47867
	Workers Compensation Exclusive Provider Organization (EPO)	Comparison	5		7.2		2.28035	7.7495	0.929092	-2.7475	20	1	0	0	0		2.18418	0	0	3.15352
	Workers Compensation Health Maintenance Organization (HMO)	Comparison	31		13.4516		18.6777	9.39164	1.4323	125.859	25.8065	23.875	3	2	6.45161		13.8402	0.466151	0	3.45172
	Workers Compensation NOS	Comparison	377	1	11.2599	**	16.6271	8.40675	1.33939	1075.65	31.8302	12.775	25	34	9.01857		8.94209	1.00855	0.265252	3.48142
	Workers Compensation Preferred Provider Organization (PPO)	Comparison	22		16.4091		16.1294	9.70229	1.69126	147.55	40.9091	14.4444	1	0	0		7.00193	0	0	3.97329
	Workers Compensation Traditional/Indemnity	Comparison	318		11.7327	**	14.7544	9.48489	1.23699	714.804	35.8491	14.6053	28	18	5.66038	*	9.73476	0.58146	0.314465	4.09179
	Workers Compensation University Employees	Comparison	15		13.7333		12.4698	10.1497	1.35308	53.7543	46.6667	12.4286	1	1	6.66667		14.4035	0.46285	0	3.86659
