# Supplementary material for: Male gender is a predictor of higher mortality in hospitalized adults with COVID-19
Source: PLoS One. 2021 Jul 9;16(7):e0254066. doi: 10.1371/journal.pone.0254066 (PMC8270145; doi:10.1371/journal.pone.0254066)
Supplement: S13 File — (XLSX) [file pone.0254066.s013.xlsx]

## Sheet: CDPRM Report
	Wednesday, June 2, 2021
	Clinical Data Base/Resource Manager v 8.12.0.11 Copyright © 2021 Vizient Inc. Confidentiality and publication restrictions per agreement with Vizient apply to the use of this data.
	1 An * denotes a significant difference between the observed and expected values at the .05 level of significance (** .01 level). No test is performed for cases < 10 for LOS and cost and cases < 25 for mortality.
	2 Focus HCO statistics are followed below by comparison values for the selected HCO Comparison Group. Example: CategoryCases Focus HCO -->xxxxxxxxxxxx HCO Comparison Group --> xxxx
	3 When applicable the number of cases is followed in brackets by the number of LOS outliers.
	4 Expected values are calculated using the 2019 (AMC) base-MS-DRG risk models.
	5 Cost/charges information is not available from all HCO's. Cases reported denotes the number of patient encounters for which observed cost/charges information is available. Cost/charges statistics are based on these patient encounters
	6 Cases With 1 or More (Any) Complications denotes unique patient count with at least 1 complication from either AHRQ’s PSI list (excluding PSI 02, 02a-h and 04, 04a-e), AHRQ’s PDI list (excluding PDI 06, 07, and 21), HAC list, THK complication, or any Vizient-defined complication
	Study Population:
	Report: Patient Outcomes By Hospital / Hospital System
	Show Total and Subtotal: No
	Report Patient Type: Inpatient
	Risk Adjustment Model: 2019 Risk Model (AMC)
	AHRQ Version: : V2019 (Pediatric) / V2019 (Quality) / V2019 (Safety)
	Report Run Date : 06/02/2021 09:18 PM
	Time Period: Mar 2020 to Nov 2020
	Focus Hospital: UCIRVINE 050348
	Compare Hospitals: All available Hospitals in the database (AH_ORLANDO 100007,AHS-CHILTON 310017,AHS-HACKETTSTOWN 310115,AHS-MORRISTOWN 310015,AHS-NEWTON 310028,AHS-OVERLOOK 310051,ALABAMA 010033,ALAMEDA 050211,ALAMEDA_HIGHLAND 050320,ALAMEDA_SANLEANDRO 059920,ALBANY 330013,ALTRU 350019,ARKANSAS 040016,ASPIRUS_DIVINE 520041,ASPIRUS_IRONRIVER 231318,ASPIRUS_IRONWOOD 231333,ASPIRUS_KEWEENAW 231319,…
	Standard restrictions:
	LOS Outlier: Include All
	Early Death: Include All
	Bad Data: Exclude All
	Normal Newborn: Include All
	Nonviable Neonate: Exclude All
	Pediatrics Age: Include All
	Medical Tourism: Include All
	Prison Population: Include All
	Hospice: Exclude All
	Rehabilitation: Include All
	Advanced restrictions:
	Any CCS Procedure: 216 Respiratory intubation and mechanical ventilation
	Any Diagnosis: ICD-10( U071)
	Sex: Male
	Admission Age: Between (18 Year,110 Year)
	Hospital	Cases	LOS Outliers	Mean LOS (Obs)	LOS StatSig	StDev LOS (Obs)	Mean LOS (Exp)	LOS Index	LOS Variance (Days)	Pct ICU Cases from ICU File	Mean ICU Days from ICU File	Cases With 1 or More (Any) Complications	Deaths (Obs)	Pct Deaths (Obs)	Deaths StatSig	Pct Deaths (Exp)	Mortality Index	Pct Early Deaths	CMI
	Focus	81		24.0617	**	16.9855	12.7809	1.88263	913.745	98.7654	18.625	19	22	27.1605		33.3721	0.813869	2.46914	6.40117
	Comparison	37650	426	19.0855	**	19.5972	12.0098	1.58916	266399	72.6029	13.4745	6595	17944	47.66	**	39.9274	1.19367	4.53918	5.34272
