# Supplementary material for: Male gender is a predictor of higher mortality in hospitalized adults with COVID-19
Source: PLoS One. 2021 Jul 9;16(7):e0254066. doi: 10.1371/journal.pone.0254066 (PMC8270145; doi:10.1371/journal.pone.0254066)
Supplement: S14 File — (XLSX) [file pone.0254066.s014.xlsx]

## Sheet: CDPRM Report
	Wednesday, June 2, 2021
	Clinical Data Base/Resource Manager v 8.12.0.11 Copyright © 2021 Vizient Inc. Confidentiality and publication restrictions per agreement with Vizient apply to the use of this data.
	1 An * denotes a significant difference between the observed and expected values at the .05 level of significance (** .01 level). No test is performed for cases < 10 for LOS and cost and cases < 25 for mortality.
	2 Focus HCO statistics are followed below by comparison values for the selected HCO Comparison Group. Example: CategoryCases Focus HCO -->xxxxxxxxxxxx HCO Comparison Group --> xxxx
	3 When applicable the number of cases is followed in brackets by the number of LOS outliers.
	4 Expected values are calculated using the 2019 (AMC) base-MS-DRG risk models.
	5 Cost/charges information is not available from all HCO's. Cases reported denotes the number of patient encounters for which observed cost/charges information is available. Cost/charges statistics are based on these patient encounters
	6 The report is ordered by Comorbidity
	7 Cases With 1 or More (Any) Complications denotes unique patient count with at least 1 complication from either AHRQ’s PSI list (excluding PSI 02, 02a-h and 04, 04a-e), AHRQ’s PDI list (excluding PDI 06, 07, and 21), HAC list, THK complication, or any Vizient-defined complication
	Study Population:
	Report: Patient Outcomes By Comorbidity
	Show Total and Subtotal: No
	Report Patient Type: Inpatient
	Risk Adjustment Model: 2019 Risk Model (AMC)
	AHRQ Version: : V2019 (Pediatric) / V2019 (Quality) / V2019 (Safety)
	Report Run Date : 06/02/2021 09:01 PM
	Time Period: Mar 2020 to Nov 2020
	Compare Hospitals: All available Hospitals in the database (AH_ORLANDO 100007,AHS-CHILTON 310017,AHS-HACKETTSTOWN 310115,AHS-MORRISTOWN 310015,AHS-NEWTON 310028,AHS-OVERLOOK 310051,ALABAMA 010033,ALAMEDA 050211,ALAMEDA_HIGHLAND 050320,ALAMEDA_SANLEANDRO 059920,ALBANY 330013,ALTRU 350019,ARKANSAS 040016,ASPIRUS_DIVINE 520041,ASPIRUS_IRONRIVER 231318,ASPIRUS_IRONWOOD 231333,ASPIRUS_KEWEENAW 231319,…
	Standard restrictions:
	LOS Outlier: Include All
	Early Death: Include All
	Bad Data: Exclude All
	Normal Newborn: Include All
	Nonviable Neonate: Exclude All
	Pediatrics Age: Include All
	Medical Tourism: Include All
	Prison Population: Include All
	Hospice: Exclude All
	Rehabilitation: Include All
	Advanced restrictions:
	Any Diagnosis: ICD-10( U071)
	Sex: Male
	Admission Age: Between (18 Year,110 Year)
	Comorbidity	Hospital	Cases	LOS Outliers	Mean LOS (Obs)	LOS StatSig	StDev LOS (Obs)	Mean LOS (Exp)	LOS Index	LOS Variance (Days)	Pct ICU Cases from ICU File	Mean ICU Days from ICU File	Cases With 1 or More (Any) Complications	Deaths (Obs)	Pct Deaths (Obs)	Deaths StatSig	Pct Deaths (Exp)	Mortality Index	Pct Early Deaths	CMI
	alcohol abuse	Comparison	7048	127	10.2469	**	15.1232	8.43643	1.2146	12760	28.1924	8.27529	427	803	11.3933	**	13.3813	0.851434	1.33371	2.58136
	blood loss anemia	Comparison	725	20	15.2166	**	18.6839	10.5212	1.44627	3404.12	35.3103	13.4414	92	175	24.1379		24.4046	0.989073	1.65517	3.50472
	chronic peptic ulcer disease	Comparison	945	30	16.5704	**	18.7181	10.8546	1.52658	5401.42	40.5291	12.1253	132	184	19.4709	**	23.3261	0.834724	1.26984	3.62663
	chronic pulmonary disease	Comparison	31898	312	9.91072	**	12.4874	9.45836	1.04783	14429.3	28.03	9.30746	1903	5552	17.4055	**	22.263	0.781813	2.16942	2.62018
	coagulation deficiency	Comparison	19737	248	12.2761	**	14.5267	11.661	1.05275	12139.6	36.6925	11.1682	1758	4762	24.1273	**	29.9282	0.806173	2.34585	3.18883
	congestive heart failure	Comparison	27059	323	10.8221	**	15.1489	10.2318	1.05769	15971.9	33.0204	8.9831	2183	6428	23.7555	**	30.4447	0.780284	3.1302	2.71709
	deficiency anemias	Comparison	35648	573	12.8401	**	16.3932	10.362	1.23915	88336.9	33.8981	10.9901	3267	7218	20.248	**	24.0294	0.842633	1.79253	3.06901
	depression	Comparison	16004	242	10.5454	**	13.6953	9.26831	1.13779	20439	25.6998	8.94213	987	2395	14.965	**	20.4782	0.730778	1.8058	2.52232
	diabetes w/ccs	Comparison	47639	460	11.36	**	14.6103	10.0577	1.12948	62040.5	32.1501	10.5437	3709	9216	19.3455	**	23.0905	0.837811	1.86192	2.92287
	diabetes w/o ccs	Comparison	21805	100	7.94886	**	9.22837	8.27179	0.960961	-7041.32	23.0589	8.11257	792	2767	12.6898	**	16.9533	0.74851	2.23343	2.40844
	drug abuse	Comparison	4901	90	10.1669	**	15.7432	8.20898	1.23851	9595.79	22.7709	7.4543	218	324	6.6109	**	9.55877	0.691605	1.06101	2.39468
	fluid and electrolyte disorders	Comparison	81344	742	10.8238	**	12.7619	9.92502	1.09056	73109.4	32.4769	10.2505	5658	15969	19.6314	**	23.4936	0.835607	2.42796	2.91785
	hiv & aids	Comparison	207	2	13.7923	**	21.5686	7.88122	1.75002	1223.59	26.57	17.6364	22	24	11.5942	**	6.60782	1.75462	0.483092	3.47876
	hypertension (complicated & uncomplicated)	Comparison	109749	913	10.0521	**	11.8013	9.4458	1.06419	66538.8	27.7506	9.85596	6725	18834	17.161	**	21.1393	0.811804	2.10571	2.69396
	hypothyroidism	Comparison	13533	159	10.1476	**	12.0133	9.23723	1.09855	12319.6	27.5327	9.08588	858	2569	18.9832	**	23.785	0.798118	2.32764	2.58014
	liver disease	Comparison	10286	152	11.4897	**	15.6762	9.48541	1.2113	20616.1	30.2353	11.009	780	1631	15.8565	**	17.6486	0.898455	1.64301	2.8476
	lymphoma	Comparison	1672	22	11.5514	**	13.6535	9.01474	1.28139	4241.35	27.5718	10.9436	120	360	21.5311		20.9765	1.02644	2.0933	2.70016
	metastatic cancer	Comparison	2382	29	10.1306		12.9076	9.86293	1.02713	637.492	25.9446	7.10032	207	573	24.0554		24.3207	0.989092	3.73636	2.55376
	obesity	Comparison	44596	299	10.9161	**	12.9007	10.2957	1.06027	27670.7	32.7316	11.4574	2837	6297	14.1201	**	16.197	0.871773	1.01354	3.06161
	other neurological disorders	Comparison	18083	284	10.6429	**	14.128	9.20987	1.15559	25912.9	26.3286	8.3724	1269	3651	20.1902	**	26.668	0.757096	3.16872	2.53144
	paralysis	Comparison	7807	152	12.8043	**	21.9564	10.3895	1.23243	18852.3	32.6374	8.9113	812	1544	19.7771	**	25.4406	0.777383	2.68989	2.96571
	peripheral vascular disorders	Comparison	7795	104	11.4073	**	13.9072	10.1823	1.12031	9549.16	31.7511	8.8497	723	1701	21.8217	**	26.1097	0.835769	3.19436	2.82293
	psychoses	Comparison	8233	153	10.5459	**	13.164	8.96852	1.17587	12986.2	24.9484	8.67283	479	1145	13.9074	**	17.9912	0.773015	1.84623	2.42816
	pulmonary circulation disorders	Comparison	4488	38	10.2814		11.9122	10.1403	1.01391	633.162	34.0686	9.49902	281	793	17.6693	**	22.0022	0.80307	2.69608	2.91398
	renal failure	Comparison	39433	463	10.9912	**	13.1372	10.2853	1.06864	27837.7	30.7813	9.59367	3287	9034	22.9097	**	26.3303	0.87009	2.7515	2.7473
	rheumatoid arthritis/collagen vascular disease	Comparison	2663	31	10.1562	**	11.6774	9.21415	1.10224	2508.73	28.8021	9.60495	173	436	16.3725	**	20.4017	0.802506	1.68982	2.59802
	solid tumor w/o metastasis	Comparison	3168	37	10.3513	**	11.7865	8.86475	1.1677	4709.47	26.2626	8.47236	228	621	19.6023	**	23.5598	0.832021	2.43056	2.53797
	valvular disease	Comparison	7708	93	11.0983	**	13.4937	10.3326	1.07411	5902.05	31.0327	9.27299	672	1758	22.8075	**	28.9308	0.788346	3.10067	2.70866
	weight loss	Comparison	14828	383	15.9251	**	17.6282	11.029	1.44393	72598.9	38.2587	12.3404	1794	3400	22.9296	**	28.6431	0.800528	1.36229	3.40832
